# Supplementary material for: 4-Ethyl­amino-3-nitro­benzoic acid
Source: Acta Crystallogr Sect E Struct Rep Online. 2009 Apr 22;65(Pt 5):o1079. doi: 10.1107/S1600536809014196 (PMC2977758; doi:10.1107/S1600536809014196)
Supplement: Supplementary file 2 [file e-65-o1079-Isup2.hkl]

# 
# h,k,l, Fc-squared, Fo-squared, sigma(Fo-squared) and status flag 
# 
data_I
_shelx_title ' nbo6_0m in P-1 (120K)' 
_shelx_refln_list_code          4 
_shelx_F_calc_maximum       90.56 
_exptl_crystal_F_000       220.00 
_reflns_d_resolution_high  0.7331 
 
loop_ 
 _symmetry_equiv_pos_as_xyz 
 'x, y, z' 
 '-x, -y, -z' 
 
_cell_length_a     3.9354 
_cell_length_b     8.4741 
_cell_length_c    13.8106 
_cell_angle_alpha  89.256 
_cell_angle_beta   84.730 
_cell_angle_gamma  82.304 
 
_shelx_F_squared_multiplier     1.000 
 
loop_ 
 _refln_index_h 
 _refln_index_k 
 _refln_index_l 
 _refln_F_squared_calc 
 _refln_F_squared_meas 
 _refln_F_squared_sigma 
 _refln_observed_status 
   1   0   0      690.31      728.70      9.27 o 
   2   0   0        5.54        5.07      2.42 o 
   3   0   0       89.63       93.21      3.03 o 
   4   0   0        1.71        3.50      1.89 o 
   5   0   0        0.03       -0.12      0.89 o 
  -5   1   0        3.70        3.79      1.21 o 
  -4   1   0        0.57        1.38      0.68 o 
  -3   1   0        1.96        2.27      1.36 o 
  -2   1   0       73.45       63.53      2.11 o 
  -1   1   0     8200.99     8363.83     51.81 o 
   0   1   0      679.75      698.15      5.29 o 
   1   1   0       80.33       75.30      0.82 o 
   2   1   0        1.03        2.36      1.15 o 
   3   1   0       33.70       35.21      1.89 o 
   4   1   0       66.84       78.40      4.62 o 
   5   1   0        0.27        1.84      0.97 o 
  -5   2   0        1.07        1.07      1.58 o 
  -4   2   0       42.72       43.82      2.21 o 
  -3   2   0       63.01       67.93      1.60 o 
  -2   2   0      248.22      263.51      2.84 o 
  -1   2   0      614.60      588.52      4.84 o 
   0   2   0      285.99      303.32      2.07 o 
   1   2   0       96.36      108.55      1.74 o 
   2   2   0      260.38      270.98      3.12 o 
   3   2   0      130.64      133.66      2.60 o 
   4   2   0       37.43       35.47      1.64 o 
   5   2   0       11.34       11.68      2.06 o 
  -4   3   0       33.09       34.77      2.08 o 
  -3   3   0       50.93       51.01      2.09 o 
  -2   3   0       11.42       13.62      0.55 o 
  -1   3   0      116.39      128.66      1.75 o 
   0   3   0       80.90       93.71      1.02 o 
   1   3   0       16.74       17.44      0.63 o 
   2   3   0      112.19      131.53      1.71 o 
   3   3   0       11.12       10.51      1.07 o 
   4   3   0       21.20       18.95      1.51 o 
   5   3   0        0.12        0.56      1.88 o 
  -4   4   0        0.11        2.14      1.21 o 
  -3   4   0       27.60       27.70      1.80 o 
  -2   4   0      106.82      104.00      1.98 o 
  -1   4   0      179.01      197.47      1.76 o 
   0   4   0        2.05        2.46      0.31 o 
   1   4   0        0.12        0.83      0.32 o 
   2   4   0        1.08        0.51      0.47 o 
   3   4   0      107.08      102.46      1.89 o 
   4   4   0       82.99       82.25      3.59 o 
   5   4   0        1.06        0.73      1.27 o 
  -4   5   0        1.37        2.44      1.85 o 
  -3   5   0        0.08        0.47      0.64 o 
  -2   5   0      250.03      255.27      4.03 o 
  -1   5   0      128.42      138.09      1.69 o 
   0   5   0      506.67      502.63      3.54 o 
   1   5   0        0.07       -0.51      0.27 o 
   2   5   0       58.30       49.34      1.47 o 
   3   5   0      442.68      424.43      8.68 o 
   4   5   0       47.05       44.92      3.03 o 
   5   5   0        0.23       -0.32      1.45 o 
  -4   6   0        9.91       13.46      2.92 o 
  -3   6   0       44.14       38.52      3.23 o 
  -2   6   0       96.66       96.68      2.49 o 
  -1   6   0       27.17       28.01      0.89 o 
   0   6   0        4.08        5.04      0.44 o 
   1   6   0        2.16        3.34      0.59 o 
   2   6   0        3.43        3.29      1.10 o 
   3   6   0       10.09       11.14      1.17 o 
   4   6   0        0.83        2.37      0.62 o 
  -3   7   0        6.83        6.40      1.34 o 
  -2   7   0        6.42        7.62      1.10 o 
  -1   7   0       59.92       60.54      2.21 o 
   0   7   0       11.52       12.42      0.76 o 
   1   7   0       20.16       21.96      1.01 o 
   2   7   0      338.58      323.82      5.42 o 
   3   7   0       39.96       38.74      1.93 o 
   4   7   0        4.55        5.60      1.45 o 
  -3   8   0        4.94        3.74      1.35 o 
  -2   8   0        0.29        0.60      0.88 o 
  -1   8   0        0.36        0.01      0.67 o 
   0   8   0        8.28        8.07      1.06 o 
   1   8   0        5.41        3.86      0.94 o 
   2   8   0        1.04        1.37      0.88 o 
   3   8   0        6.84        7.11      1.32 o 
   4   8   0        0.33        1.24      1.03 o 
  -2   9   0       15.30       18.23      2.14 o 
  -1   9   0       11.28       12.32      1.55 o 
   0   9   0        3.92        6.53      1.04 o 
   1   9   0       93.67       92.33      2.71 o 
   2   9   0       49.79       49.01      2.29 o 
   3   9   0        1.38        1.81      1.13 o 
  -2  10   0        4.51        4.86      1.72 o 
  -1  10   0        1.17        0.47      1.00 o 
   0  10   0        0.00        0.74      1.58 o 
   1  10   0       58.84       65.61      2.88 o 
   2  10   0       48.41       54.52      3.00 o 
   3  10   0        5.85        7.23      1.63 o 
   0  11   0        0.30        0.25      1.94 o 
   1  11   0       25.54       30.93      4.18 o 
   2  11   0        1.13        1.98      2.03 o 
  -2 -11   1        1.21        4.08      2.30 o 
  -1 -11   1       10.57       10.37      1.67 o 
   0 -11   1      139.55      150.51      4.35 o 
  -3 -10   1       37.52       38.34      3.10 o 
  -2 -10   1        8.64        9.54      1.67 o 
  -1 -10   1       30.76       29.38      2.16 o 
   0 -10   1       37.19       34.77      2.18 o 
   1 -10   1        1.79        2.56      1.21 o 
   2 -10   1        5.18        5.37      1.70 o 
  -3  -9   1        7.65       10.80      1.58 o 
  -2  -9   1        4.15        3.69      1.08 o 
  -1  -9   1       27.97       25.91      1.63 o 
   0  -9   1       20.78       22.86      1.52 o 
   1  -9   1       62.94       60.90      1.91 o 
   2  -9   1        9.50        7.69      1.76 o 
  -4  -8   1       16.33       17.23      1.67 o 
  -3  -8   1        4.56        2.87      1.28 o 
  -2  -8   1        0.00       -0.44      0.95 o 
  -1  -8   1      124.68      118.80      2.59 o 
   0  -8   1      360.73      351.30      4.54 o 
   1  -8   1        2.80        1.66      0.75 o 
   2  -8   1       32.29       33.27      2.34 o 
   3  -8   1        0.14        1.40      1.21 o 
  -4  -7   1        2.81        2.60      1.03 o 
  -3  -7   1       59.88       59.69      2.31 o 
  -2  -7   1       28.55       29.25      1.73 o 
  -1  -7   1     1479.84     1487.38     12.22 o 
   0  -7   1      101.19      101.04      1.61 o 
   1  -7   1        0.18        0.59      0.55 o 
   2  -7   1        7.12        8.96      1.16 o 
   3  -7   1        6.67        6.98      1.38 o 
  -4  -6   1        0.53       -0.03      1.03 o 
  -3  -6   1        0.05       -0.05      0.74 o 
  -2  -6   1     2036.99     1971.43     20.20 o 
  -1  -6   1      297.49      277.76      3.27 o 
   0  -6   1       23.59       23.37      0.73 o 
   1  -6   1       85.61       82.17      1.61 o 
   2  -6   1       10.11       10.23      1.07 o 
   3  -6   1        2.52        0.64      0.91 o 
   4  -6   1        5.62        6.14      2.34 o 
  -5  -5   1       11.65        9.11      2.10 o 
  -4  -5   1       96.39       88.14      4.22 o 
  -3  -5   1      146.45      143.25      3.41 o 
  -2  -5   1      153.12      140.98      2.42 o 
  -1  -5   1       51.42       52.29      1.04 o 
   0  -5   1        8.53       14.26      0.54 o 
   1  -5   1       15.37       13.58      0.70 o 
   2  -5   1       87.35       88.59      2.43 o 
   3  -5   1        0.31       -0.10      0.63 o 
   4  -5   1        1.81        0.38      1.64 o 
  -5  -4   1       34.80       32.75      2.38 o 
  -4  -4   1        2.87        2.65      1.11 o 
  -3  -4   1        2.06        2.62      0.67 o 
  -2  -4   1       30.00       23.93      1.32 o 
  -1  -4   1       59.63       50.11      1.01 o 
   0  -4   1       20.66       17.16      0.54 o 
   1  -4   1      184.11      178.83      1.75 o 
   2  -4   1      222.11      226.71      3.11 o 
   3  -4   1       48.78       46.14      6.16 o 
   4  -4   1        2.34        1.68      1.58 o 
  -5  -3   1        2.89        1.46      2.15 o 
  -4  -3   1       23.36       21.54      2.12 o 
  -3  -3   1       21.53       20.86      1.65 o 
  -2  -3   1       16.21       16.21      0.69 o 
  -1  -3   1      426.05      477.43      4.58 o 
   0  -3   1        4.02        7.13      0.45 o 
   1  -3   1        0.95        1.55      0.39 o 
   2  -3   1       62.97       56.65      0.96 o 
   4  -3   1        3.84        2.08      1.27 o 
  -5  -2   1        4.41        6.28      1.32 o 
  -4  -2   1        2.11        3.12      0.96 o 
  -3  -2   1        7.87        9.43      0.94 o 
  -2  -2   1      115.26      126.38      1.62 o 
  -1  -2   1      202.79      214.25      3.92 o 
   0  -2   1      538.79      515.40      3.49 o 
   1  -2   1      804.53      850.83      6.05 o 
   2  -2   1     1493.35     1558.84     16.49 o 
   3  -2   1       41.88       42.64      1.69 o 
   4  -2   1        0.89        0.77      0.76 o 
   5  -2   1        0.40        0.53      1.36 o 
  -5  -1   1        9.45       10.10      1.44 o 
  -4  -1   1       80.27       82.47      2.45 o 
  -3  -1   1      168.69      177.56      2.33 o 
  -2  -1   1      416.81      428.11      4.65 o 
  -1  -1   1        4.72        2.75      0.34 o 
   0  -1   1       15.55       13.36      0.49 o 
   1  -1   1     5837.56     5854.58     42.82 o 
   2  -1   1      132.85      139.62      4.68 o 
   3  -1   1        5.50        6.71      1.14 o 
   4  -1   1        3.10        2.68      1.94 o 
   5  -1   1        0.02        0.33      0.92 o 
  -5   0   1       15.37       12.05      2.19 o 
  -4   0   1       93.08       97.69      2.70 o 
  -3   0   1        0.24       -0.32      0.51 o 
  -2   0   1        2.01        1.44      0.72 o 
  -1   0   1      910.66      908.49     11.44 o 
   0   0   1        8.39        0.02      0.23 o 
   1   0   1      265.65      257.12     13.02 o 
   2   0   1        6.25        9.19      0.99 o 
   3   0   1       13.82       11.62      1.28 o 
   4   0   1        6.52        9.21      2.29 o 
   5   0   1       91.72       91.07      5.67 o 
  -5   1   1        2.65        3.06      1.33 o 
  -4   1   1        2.39        1.61      0.83 o 
  -3   1   1       10.32       10.28      0.65 o 
  -2   1   1        6.78        7.90      0.46 o 
  -1   1   1        6.39        5.87      0.37 o 
   0   1   1     1352.72     1300.44     12.78 o 
   1   1   1      327.35      338.73      3.08 o 
   2   1   1       55.69       60.23      1.88 o 
   3   1   1       25.97       24.95      4.09 o 
   4   1   1      104.54      108.04      5.23 o 
   5   1   1       38.65       39.42      4.21 o 
  -5   2   1        3.64        4.87      1.53 o 
  -4   2   1        2.68        2.88      1.06 o 
  -3   2   1        5.65        7.04      1.05 o 
  -2   2   1       14.06       13.41      0.69 o 
  -1   2   1      465.33      459.82      4.46 o 
   0   2   1        2.35        0.12      0.22 o 
   1   2   1      147.89      163.35      2.62 o 
   2   2   1       26.80       27.78      0.53 o 
   3   2   1       62.54       64.60      1.17 o 
   4   2   1        0.89        3.83      1.91 o 
   5   2   1        2.39        0.34      0.97 o 
  -4   3   1       10.54       10.31      1.50 o 
  -3   3   1       32.58       32.61      1.83 o 
  -2   3   1       67.51       71.05      1.18 o 
  -1   3   1      284.67      281.94      2.13 o 
   0   3   1      631.63      669.86      4.30 o 
   1   3   1       19.50       19.36      0.56 o 
   2   3   1       28.26       27.45      0.82 o 
   3   3   1        0.79        0.52      0.48 o 
   4   3   1       69.82       66.94      2.98 o 
   5   3   1        0.02       -0.65      0.90 o 
  -4   4   1        4.04        3.45      1.38 o 
  -3   4   1        1.44        1.05      0.59 o 
  -2   4   1       53.04       45.56      1.34 o 
  -1   4   1      287.56      322.69      2.53 o 
   0   4   1      803.51      862.13      5.56 o 
   1   4   1      607.36      616.78      4.80 o 
   2   4   1       28.79       25.83      0.99 o 
   3   4   1        1.47        0.90      0.48 o 
   4   4   1       46.65       48.03      2.79 o 
   5   4   1        3.46        2.74      1.40 o 
  -4   5   1       12.15       14.95      2.83 o 
  -3   5   1        4.59        3.80      1.61 o 
  -2   5   1        1.60        1.92      0.67 o 
  -1   5   1      353.86      368.47      3.24 o 
   0   5   1       18.38       16.60      0.60 o 
   1   5   1      133.14      131.81      1.63 o 
   2   5   1        9.03       12.78      0.74 o 
   3   5   1      666.03      651.51     10.79 o 
   4   5   1      348.80      340.07      8.80 o 
   5   5   1        2.30        1.01      1.48 o 
  -4   6   1        0.10       -3.08      1.54 o 
  -3   6   1        5.79        5.25      1.26 o 
  -2   6   1       37.37       35.17      1.61 o 
  -1   6   1       57.79       60.62      1.23 o 
   0   6   1      115.70      110.75      1.51 o 
   1   6   1       23.66       21.99      1.17 o 
   2   6   1      283.80      273.43      5.76 o 
   3   6   1      750.60      735.83      9.14 o 
   4   6   1        0.52       -0.51      0.96 o 
  -3   7   1       20.78       16.06      1.48 o 
  -2   7   1       10.65        9.73      1.20 o 
  -1   7   1       17.22       18.27      1.18 o 
   0   7   1       99.33      103.11      1.67 o 
   1   7   1       59.85       53.15      2.34 o 
   2   7   1      169.28      164.63      3.62 o 
   3   7   1       78.05       72.73      3.78 o 
   4   7   1       12.00       11.65      1.04 o 
  -3   8   1        3.88        4.36      1.39 o 
  -2   8   1        0.59       -0.66      0.83 o 
  -1   8   1       96.00       92.07      2.38 o 
   0   8   1       32.49       31.39      1.79 o 
   1   8   1      204.84      195.36      3.39 o 
   2   8   1      109.97      106.76      3.08 o 
   3   8   1        0.00        0.37      0.92 o 
   4   8   1        0.02        0.78      1.02 o 
  -2   9   1       13.71       15.37      1.67 o 
  -1   9   1        1.21        1.57      0.81 o 
   0   9   1       48.22       44.10      1.89 o 
   1   9   1        9.23        8.63      1.17 o 
   2   9   1       29.36       29.92      1.95 o 
   3   9   1        2.96        3.04      1.26 o 
  -2  10   1        4.34        4.38      1.61 o 
  -1  10   1        3.98        3.83      1.09 o 
   0  10   1        3.42        3.03      4.90 o 
   1  10   1       57.64       61.15      2.79 o 
   2  10   1       12.26       12.23      1.81 o 
   3  10   1        4.41        6.21      1.36 o 
   0  11   1        0.95        0.18      1.26 o 
   1  11   1       20.00       28.75      2.40 o 
   2  11   1        5.10        9.23      1.83 o 
  -2 -11   2       10.51        8.48      2.95 o 
  -1 -11   2       12.27       15.02      1.84 o 
   0 -11   2       40.41       51.15      3.62 o 
  -3 -10   2        2.08        2.49      1.31 o 
  -2 -10   2        6.95        9.38      2.18 o 
  -1 -10   2       22.69       24.11      2.01 o 
   0 -10   2       20.50       20.41      1.88 o 
   1 -10   2       29.39       33.02      2.18 o 
   2 -10   2       19.18       19.30      2.43 o 
  -3  -9   2       31.02       33.13      2.83 o 
  -2  -9   2       21.64       21.91      1.79 o 
  -1  -9   2       76.50       70.21      2.38 o 
   0  -9   2        5.77        5.75      0.90 o 
   1  -9   2      171.42      169.82      3.73 o 
   2  -9   2       53.15       49.02      3.02 o 
  -4  -8   2       17.50       18.37      1.80 o 
  -3  -8   2        6.15        4.06      1.13 o 
  -2  -8   2      110.07      109.35      3.72 o 
  -1  -8   2       44.81       44.88      1.67 o 
   0  -8   2      565.68      569.26      6.37 o 
   1  -8   2      105.12      104.01      2.27 o 
   2  -8   2        0.00        0.20      1.39 o 
   3  -8   2        0.65        0.70      1.12 o 
  -4  -7   2        1.25        1.35      0.92 o 
  -3  -7   2        1.94        0.94      0.89 o 
  -2  -7   2       83.89       80.38      2.58 o 
  -1  -7   2      346.43      337.18      4.02 o 
   0  -7   2       67.89       65.39      1.55 o 
   1  -7   2       30.87       28.28      1.21 o 
   2  -7   2        4.82        5.46      1.25 o 
   3  -7   2        0.20        0.80      1.02 o 
  -4  -6   2        0.01       -0.53      0.87 o 
  -3  -6   2       97.14       97.99      3.11 o 
  -2  -6   2       45.54       43.56      1.47 o 
  -1  -6   2        5.58        4.84      0.72 o 
   0  -6   2       17.76       15.28      0.62 o 
   1  -6   2        2.04        1.94      0.51 o 
   2  -6   2        2.34        2.88      0.81 o 
   3  -6   2      147.17      143.87      3.58 o 
   4  -6   2       43.69       33.65      3.89 o 
  -4  -5   2        3.91        1.79      1.51 o 
  -3  -5   2        2.23        2.61      0.87 o 
  -2  -5   2        0.27        0.70      0.53 o 
  -1  -5   2       17.90       12.40      0.61 o 
   0  -5   2      114.19      107.21      1.30 o 
   1  -5   2        6.20        5.23      0.46 o 
   2  -5   2       43.43       44.01      1.57 o 
   3  -5   2      113.25      108.13      2.68 o 
   4  -5   2        3.79        6.00      2.04 o 
  -5  -4   2        0.84        1.39      1.26 o 
  -4  -4   2        1.41        3.10      1.18 o 
  -3  -4   2      129.05      120.18      2.50 o 
  -2  -4   2        8.21        9.57      0.90 o 
  -1  -4   2       11.20       10.47      0.49 o 
   0  -4   2      233.18      273.95      2.32 o 
   1  -4   2       82.36       85.04      1.04 o 
   2  -4   2        4.56        4.00      0.66 o 
   3  -4   2       14.48       12.57      2.27 o 
   4  -4   2        0.78        0.29      1.44 o 
  -5  -3   2       22.66       21.68      1.98 o 
  -4  -3   2       14.13       18.61      1.69 o 
  -3  -3   2       15.22       17.72      0.79 o 
  -2  -3   2       45.71       52.06      1.25 o 
  -1  -3   2      527.04      603.41      5.50 o 
   0  -3   2      404.00      438.16      3.67 o 
   1  -3   2       14.64       16.54      0.69 o 
   2  -3   2      157.67      176.68      1.82 o 
   3  -3   2        7.54        7.48      1.06 o 
   4  -3   2        2.96       -0.94      1.25 o 
  -5  -2   2        1.13        2.20      1.23 o 
  -4  -2   2        8.63       13.17      1.39 o 
  -3  -2   2      100.80      105.76      2.79 o 
  -2  -2   2     1390.58     1491.19     15.12 o 
  -1  -2   2      651.01      700.56      6.13 o 
   0  -2   2      771.70      795.43      4.84 o 
   1  -2   2      408.09      395.33      3.16 o 
   2  -2   2      149.25      160.03      1.96 o 
   3  -2   2      268.26      283.11      5.96 o 
   4  -2   2        0.30        0.63      0.71 o 
   5  -2   2        0.01        3.15      1.37 o 
  -5  -1   2        2.01        1.20      1.14 o 
  -4  -1   2        0.30        1.06      1.15 o 
  -3  -1   2      336.67      336.70      6.20 o 
  -2  -1   2        8.55        6.69      0.58 o 
  -1  -1   2      143.05      143.57      2.03 o 
   0  -1   2       30.17       36.71      0.76 o 
   1  -1   2     3541.66     3615.39     21.88 o 
   2  -1   2     3340.51     3417.36     33.31 o 
   3  -1   2        0.10        0.07      0.49 o 
   4  -1   2        9.68       14.23      2.35 o 
  -5   0   2        1.29        2.92      1.26 o 
  -4   0   2        7.09        7.25      1.97 o 
  -3   0   2       58.14       58.98      1.77 o 
  -2   0   2       11.02       12.15      0.53 o 
  -1   0   2     1051.37     1001.27      8.24 o 
   0   0   2       84.00       66.33      1.39 o 
   1   0   2     7065.22     6791.64    106.03 o 
   2   0   2        0.03        0.69      1.00 o 
   3   0   2        2.75        2.26      1.53 o 
   4   0   2        1.01        1.03      1.65 o 
   5   0   2        1.97        6.87      2.28 o 
  -5   1   2        4.06        5.83      1.50 o 
  -4   1   2        2.74        2.04      1.13 o 
  -3   1   2       22.78       25.20      1.43 o 
  -2   1   2      308.97      319.31      2.71 o 
  -1   1   2       21.14       16.28      0.77 o 
   0   1   2      825.94      805.88      5.61 o 
   1   1   2      489.91      435.71      3.12 o 
   2   1   2        6.08        5.28      0.75 o 
   3   1   2        0.50        1.08      0.71 o 
   4   1   2        0.45        0.39      1.56 o 
   5   1   2       10.51       13.06      3.07 o 
  -5   2   2        6.17        9.75      1.90 o 
  -4   2   2        0.05        0.10      0.99 o 
  -3   2   2      124.01      131.06      3.34 o 
  -2   2   2       44.91       45.38      0.89 o 
  -1   2   2      611.47      624.44      5.85 o 
   0   2   2      333.37      290.89      2.22 o 
   1   2   2        5.52        6.46      0.59 o 
   2   2   2       25.91       31.53      0.56 o 
   3   2   2        5.89        5.38      0.52 o 
   4   2   2        0.07        2.03      1.75 o 
   5   2   2       11.04       11.58      2.86 o 
  -4   3   2       44.18       44.10      2.47 o 
  -3   3   2       21.55       21.56      1.64 o 
  -2   3   2        1.28        2.74      0.45 o 
  -1   3   2      217.46      218.91      2.00 o 
   0   3   2       13.08        7.23      0.40 o 
   1   3   2      173.74      173.55      1.89 o 
   2   3   2       22.32       19.13      0.61 o 
   3   3   2       41.18       38.30      1.45 o 
   4   3   2       31.46       30.42      1.64 o 
   5   3   2       64.50       62.33      2.87 o 
  -4   4   2       32.72       31.87      2.42 o 
  -3   4   2       64.49       65.99      1.82 o 
  -2   4   2       28.59       29.46      1.50 o 
  -1   4   2       47.58       45.43      0.88 o 
   0   4   2       14.64       18.60      0.58 o 
   1   4   2       12.40       13.04      0.51 o 
   2   4   2      165.35      158.54      3.03 o 
   3   4   2        0.17       -0.03      0.41 o 
   4   4   2      200.98      194.07      5.61 o 
   5   4   2      267.11      258.40      7.14 o 
  -4   5   2        3.43        3.08      1.55 o 
  -3   5   2       25.09       25.43      2.22 o 
  -2   5   2        5.02        2.65      0.73 o 
  -1   5   2      123.80      139.52      1.75 o 
   0   5   2      297.81      325.15      2.75 o 
   1   5   2       69.11       57.69      1.03 o 
   2   5   2      124.59      123.76      2.68 o 
   3   5   2        0.06       -0.24      0.61 o 
   4   5   2      208.23      195.01      6.31 o 
   5   5   2        2.22        1.38      1.38 o 
  -4   6   2        3.08        4.77      1.73 o 
  -3   6   2        3.67        3.43      1.56 o 
  -2   6   2       29.63       32.51      1.88 o 
  -1   6   2       19.11       22.65      0.93 o 
   0   6   2        4.20        3.94      0.45 o 
   1   6   2      113.31      118.14      2.30 o 
   2   6   2        0.78        0.59      0.62 o 
   3   6   2       66.29       61.86      2.12 o 
   4   6   2       61.90       57.92      3.47 o 
  -3   7   2       39.38       37.55      1.99 o 
  -2   7   2       15.81       15.29      1.40 o 
  -1   7   2       34.35       39.17      1.44 o 
   0   7   2       13.95       11.67      0.96 o 
   1   7   2       11.73       13.79      1.05 o 
   2   7   2      257.01      244.05      4.53 o 
   3   7   2        6.44        6.10      1.10 o 
   4   7   2        0.49        1.60      0.90 o 
  -3   8   2        1.37        0.88      1.08 o 
  -2   8   2        3.17        3.84      1.10 o 
  -1   8   2        1.33        1.40      0.74 o 
   0   8   2        3.16        2.01      0.82 o 
   1   8   2        5.91        7.55      0.91 o 
   2   8   2       39.05       37.40      1.94 o 
   3   8   2       26.24       25.70      3.07 o 
   4   8   2       11.99       11.58      1.32 o 
  -2   9   2       11.19       11.03      1.53 o 
  -1   9   2        4.29        3.62      0.88 o 
   0   9   2       25.56       28.14      2.73 o 
   1   9   2        1.12        0.40      0.83 o 
   2   9   2        7.80       10.05      1.41 o 
   3   9   2      119.98      124.86      4.65 o 
  -1  10   2        0.60        0.64      0.94 o 
   0  10   2       15.03       15.75      1.83 o 
   1  10   2        6.97        8.01      1.49 o 
   2  10   2      129.77      155.44      4.95 o 
   3  10   2       28.63       34.80      2.32 o 
   0  11   2        1.63        3.54      1.46 o 
   1  11   2       92.16      106.16      3.89 o 
   2  11   2        5.18        9.36      7.48 o 
  -1 -11   3        2.78        1.55      5.61 o 
   0 -11   3        0.13       -0.72      1.84 o 
  -3 -10   3        0.75       -0.06      1.03 o 
  -2 -10   3       70.11       78.49      3.55 o 
  -1 -10   3       45.39       47.90      2.49 o 
   0 -10   3       18.35       11.94      2.33 o 
   1 -10   3        9.23       10.31      1.52 o 
  -3  -9   3      108.55      120.35      3.71 o 
  -2  -9   3        4.33        5.48      1.16 o 
  -1  -9   3        3.74        5.46      1.17 o 
   0  -9   3       11.96       11.58      1.07 o 
   1  -9   3        2.30        3.03      0.96 o 
   2  -9   3       24.34       23.50      2.46 o 
  -4  -8   3      122.48      136.81      3.77 o 
  -3  -8   3        8.63        6.03      1.65 o 
  -2  -8   3       46.84       47.40      2.33 o 
  -1  -8   3       76.94       75.54      2.34 o 
   0  -8   3       35.11       32.93      1.98 o 
   1  -8   3      243.44      252.96      4.34 o 
   2  -8   3       10.83       10.24      1.70 o 
   3  -8   3        0.42        2.21      1.25 o 
  -4  -7   3        2.65        1.11      3.04 o 
  -3  -7   3        7.84        6.52      1.19 o 
  -2  -7   3       11.65       10.13      1.67 o 
  -1  -7   3      133.22      124.84      2.03 o 
   0  -7   3      625.65      615.25      6.72 o 
   1  -7   3        4.11        4.54      0.72 o 
   2  -7   3        0.93        2.33      1.02 o 
   3  -7   3        0.95        0.91      1.93 o 
  -4  -6   3        3.16        2.19      1.10 o 
  -3  -6   3      178.34      163.04      4.76 o 
  -2  -6   3       35.40       38.63      1.44 o 
  -1  -6   3      434.68      431.63      3.82 o 
   0  -6   3       17.21       16.46      0.98 o 
   1  -6   3       19.19       19.29      0.89 o 
   2  -6   3        5.97        5.26      1.11 o 
   3  -6   3        4.87        4.53      2.30 o 
   4  -6   3        3.91        1.34      2.12 o 
  -4  -5   3       35.77       32.98      1.51 o 
  -3  -5   3        1.72        1.76      0.99 o 
  -2  -5   3        4.04        3.43      0.70 o 
  -1  -5   3        3.66        4.05      0.42 o 
   0  -5   3       13.75       16.03      0.59 o 
   1  -5   3       10.23       13.37      0.74 o 
   2  -5   3       24.02       24.73      1.63 o 
   3  -5   3       16.59       16.33      1.21 o 
   4  -5   3       16.05       15.29      2.59 o 
  -5  -4   3       34.50       32.68      2.44 o 
  -4  -4   3        0.10       -0.93      0.99 o 
  -3  -4   3       15.73       17.83      1.19 o 
  -2  -4   3       11.70       15.25      1.08 o 
  -1  -4   3       23.06       24.23      0.88 o 
   0  -4   3       45.62       54.41      0.90 o 
   1  -4   3       18.90       21.67      0.60 o 
   2  -4   3       63.49       68.38      2.30 o 
   3  -4   3        0.35        0.31      1.12 o 
   4  -4   3        1.75        1.18      1.58 o 
  -5  -3   3       45.70       46.13      5.20 o 
  -4  -3   3       10.03       11.86      3.46 o 
  -3  -3   3        5.64        5.23      0.75 o 
  -2  -3   3       32.20       36.90      1.13 o 
  -1  -3   3      536.28      578.13      6.33 o 
   0  -3   3      169.53      181.03      1.64 o 
   1  -3   3      387.87      403.62      3.41 o 
   2  -3   3      253.67      255.24      2.98 o 
   3  -3   3      160.02      169.28      3.75 o 
   4  -3   3      348.37      353.66      8.63 o 
  -5  -2   3       19.61       24.24      2.13 o 
  -4  -2   3       22.52       25.55      3.21 o 
  -3  -2   3       22.32       25.13      0.82 o 
  -2  -2   3        3.54        6.11      0.50 o 
  -1  -2   3      140.34      126.13      1.75 o 
   0  -2   3       43.29       45.06      0.85 o 
   1  -2   3       88.92       86.59      1.12 o 
   2  -2   3      200.24      222.06      1.97 o 
   3  -2   3     1143.88     1232.73     12.31 o 
   4  -2   3        1.83        0.74      0.85 o 
   5  -2   3        0.82        1.17      1.19 o 
  -5  -1   3       10.23       11.56      1.68 o 
  -4  -1   3        2.50        3.32      1.17 o 
  -3  -1   3       96.15      109.67      2.93 o 
  -2  -1   3      416.08      427.86      6.01 o 
  -1  -1   3       51.80       48.56      0.98 o 
   0  -1   3      660.37      646.78      9.38 o 
   1  -1   3      901.16      862.23      8.68 o 
   2  -1   3     1271.65     1308.48     13.72 o 
   3  -1   3        0.00       -0.69      0.66 o 
   4  -1   3        8.63       11.01      2.27 o 
  -5   0   3        3.19        3.19      1.44 o 
  -4   0   3        5.63        5.22      1.47 o 
  -3   0   3        1.83        1.90      0.81 o 
  -2   0   3        6.22        3.66      0.40 o 
  -1   0   3        3.74        6.13      0.57 o 
   0   0   3       61.68       58.00      0.85 o 
   1   0   3     1103.35     1115.02      8.14 o 
   2   0   3       33.06       30.97      1.34 o 
   3   0   3        2.45        1.75      0.76 o 
   4   0   3        7.28        4.14      1.56 o 
  -5   1   3        9.48       11.73      1.84 o 
  -4   1   3       32.94       31.32      2.07 o 
  -3   1   3       16.78       16.34      1.35 o 
  -2   1   3        4.42        6.34      0.46 o 
  -1   1   3        0.04        0.11      0.40 o 
   0   1   3     1947.20     1949.15     13.26 o 
   1   1   3      113.19      114.83      1.15 o 
   2   1   3        7.18       11.21      1.23 o 
   3   1   3       42.61       41.11      1.86 o 
   4   1   3        0.97        0.35      1.62 o 
   5   1   3        2.40        4.96      2.19 o 
  -4   2   3       13.15       10.64      1.54 o 
  -3   2   3       10.73       13.86      2.58 o 
  -2   2   3      192.12      200.87      2.18 o 
  -1   2   3      217.48      210.26      2.07 o 
   0   2   3      809.53      821.64      5.79 o 
   1   2   3        0.04        0.44      0.38 o 
   2   2   3       42.73       50.07      0.85 o 
   3   2   3        0.13        0.14      0.27 o 
   4   2   3        1.40        2.69      1.87 o 
   5   2   3       10.57        7.92      2.85 o 
  -4   3   3       16.42       13.42      1.78 o 
  -3   3   3        6.79        8.10      0.84 o 
  -2   3   3      190.42      180.91      2.74 o 
  -1   3   3        0.01       -0.25      0.29 o 
   0   3   3        4.69        5.58      0.40 o 
   1   3   3     1758.61     1938.40     15.81 o 
   2   3   3       85.38       98.14      1.25 o 
   3   3   3       18.62       14.67      1.40 o 
   4   3   3       25.79       26.64      1.80 o 
   5   3   3        0.18        0.51      0.97 o 
  -4   4   3        6.17       10.43      2.44 o 
  -3   4   3        2.78        3.35      0.79 o 
  -2   4   3       66.99       64.94      2.84 o 
  -1   4   3      140.82      129.25      1.52 o 
   0   4   3     1119.97     1275.06      9.91 o 
   1   4   3     1130.48     1274.57      9.85 o 
   2   4   3       84.59       78.16      1.62 o 
   3   4   3       60.37       61.80      1.31 o 
   4   4   3       44.79       44.53      2.72 o 
   5   4   3       54.90       53.60      3.17 o 
  -4   5   3        2.23        2.88      1.49 o 
  -3   5   3        7.16        6.90      2.04 o 
  -2   5   3       11.54       10.41      1.04 o 
  -1   5   3      114.91      126.48      1.97 o 
   0   5   3       79.04       97.99      1.42 o 
   1   5   3      203.07      228.03      2.26 o 
   2   5   3        6.36        8.49      0.94 o 
   3   5   3       14.84       15.75      0.97 o 
   4   5   3       94.16       97.24      3.46 o 
   5   5   3       49.53       51.01      2.77 o 
  -4   6   3       28.11       25.30      2.60 o 
  -3   6   3       72.22       74.77      2.46 o 
  -2   6   3       52.07       51.11      1.98 o 
  -1   6   3        9.41       11.17      0.80 o 
   0   6   3      272.29      291.60      2.94 o 
   1   6   3        0.79        0.57      0.30 o 
   2   6   3       31.90       34.12      1.62 o 
   3   6   3       18.99       20.79      1.45 o 
   4   6   3       14.23       13.61      1.78 o 
  -3   7   3        2.38        1.45      1.06 o 
  -2   7   3       21.46       20.11      1.67 o 
  -1   7   3       12.48       14.84      1.05 o 
   0   7   3        7.43        3.77      0.61 o 
   1   7   3        2.44        3.05      0.71 o 
   2   7   3      217.79      201.04      4.22 o 
   3   7   3        5.21        4.52      1.74 o 
   4   7   3       14.47       15.76      1.37 o 
  -3   8   3        1.57        1.83      1.57 o 
  -2   8   3        5.41        4.85      1.19 o 
  -1   8   3        0.30        0.64      0.73 o 
   0   8   3       36.65       32.06      1.62 o 
   1   8   3       52.53       46.06      1.69 o 
   2   8   3       12.52       12.63      1.38 o 
   3   8   3        0.23        1.21      0.97 o 
   4   8   3       12.22       15.09      1.52 o 
  -2   9   3       49.03       47.22      2.42 o 
  -1   9   3       75.09       69.71      2.32 o 
   0   9   3       11.19       10.35      1.59 o 
   1   9   3      109.02      103.87      2.92 o 
   2   9   3        2.07        2.26      1.04 o 
   3   9   3        0.26       -0.34      0.99 o 
  -1  10   3        7.51        6.57      2.26 o 
   0  10   3       63.63       62.28      2.85 o 
   1  10   3        3.15        5.22      1.36 o 
   2  10   3        0.54        2.53      1.33 o 
   3  10   3        0.08        1.77      1.11 o 
   0  11   3       15.27       18.28      2.01 o 
   1  11   3        3.42        5.32      1.52 o 
   2  11   3        2.42        4.35      1.51 o 
  -1 -11   4       51.23       56.19      4.19 o 
   0 -11   4       14.03       16.01      2.64 o 
  -2 -10   4       57.37       58.48      3.14 o 
  -1 -10   4        0.39        0.62      2.41 o 
   0 -10   4       48.99       48.02      3.27 o 
   1 -10   4       11.85       12.97      1.55 o 
  -3  -9   4       29.01       29.76      2.17 o 
  -2  -9   4       43.35       44.31      2.70 o 
  -1  -9   4       23.66       22.95      1.62 o 
   0  -9   4       71.78       65.05      3.15 o 
   1  -9   4       22.90       23.91      2.08 o 
   2  -9   4      333.96      326.81      7.63 o 
  -4  -8   4        6.34        7.38      1.67 o 
  -3  -8   4       27.90       31.75      2.14 o 
  -2  -8   4       14.76       16.03      1.54 o 
  -1  -8   4       34.61       32.40      1.45 o 
   0  -8   4        1.45        2.71      0.71 o 
   1  -8   4      512.41      524.07      7.08 o 
   2  -8   4       24.06       23.36      2.21 o 
   3  -8   4        0.69        2.68      1.29 o 
  -4  -7   4        6.48       11.76      1.69 o 
  -3  -7   4        3.17        3.90      1.09 o 
  -2  -7   4       30.79       28.60      1.78 o 
  -1  -7   4      215.82      216.97      4.72 o 
   0  -7   4      287.17      282.79      3.51 o 
   1  -7   4       58.33       57.25      3.21 o 
   2  -7   4       11.36       11.20      1.55 o 
   3  -7   4        5.70        5.94      2.09 o 
  -4  -6   4        0.87        0.58      1.05 o 
  -3  -6   4        4.55        4.99      3.00 o 
  -2  -6   4        4.54        4.63      0.75 o 
  -1  -6   4       16.61       16.28      0.79 o 
   0  -6   4       46.17       43.64      1.05 o 
   1  -6   4        0.69        0.54      0.49 o 
   2  -6   4        0.70        1.40      0.84 o 
   3  -6   4        0.00       -0.04      0.98 o 
   4  -6   4       23.04       21.67      3.14 o 
  -4  -5   4       22.14       18.32      1.37 o 
  -3  -5   4       14.53       13.97      1.27 o 
  -2  -5   4        2.02        2.03      0.67 o 
  -1  -5   4       57.44       54.99      1.15 o 
   0  -5   4      130.87      125.77      1.48 o 
   1  -5   4       15.38       18.24      0.70 o 
   2  -5   4        0.26       -0.09      0.61 o 
   3  -5   4       16.49       17.37      1.26 o 
   4  -5   4        3.57        4.27      2.08 o 
  -4  -4   4       73.49       61.03      5.58 o 
  -3  -4   4      125.17      121.33      2.77 o 
  -2  -4   4      198.16      199.36      3.48 o 
  -1  -4   4       28.88       27.98      1.12 o 
   0  -4   4       88.65      100.24      1.22 o 
   1  -4   4      256.92      277.41      2.25 o 
   2  -4   4       16.89       18.21      1.01 o 
   3  -4   4       11.35       14.61      1.97 o 
   4  -4   4       14.82       12.84      2.29 o 
  -5  -3   4        0.49        2.10      1.95 o 
  -4  -3   4       26.19       26.65      2.71 o 
  -3  -3   4        6.61        7.01      1.32 o 
  -2  -3   4        7.97       10.50      0.90 o 
  -1  -3   4     1356.22     1472.67     11.83 o 
   0  -3   4     1306.37     1418.45      8.54 o 
   1  -3   4       19.20       16.44      0.53 o 
   2  -3   4      218.77      217.77      2.29 o 
   3  -3   4       11.38       10.74      1.51 o 
   4  -3   4        0.95        0.54      1.32 o 
  -5  -2   4        6.96        6.22      1.56 o 
  -4  -2   4        6.23        6.47      1.64 o 
  -3  -2   4      104.19      110.19      1.85 o 
  -2  -2   4      267.61      297.90      3.49 o 
  -1  -2   4     1602.54     1739.51     14.30 o 
   0  -2   4      890.30      892.00      5.92 o 
   1  -2   4        8.28        7.36      0.60 o 
   2  -2   4      160.16      158.01      1.55 o 
   3  -2   4       63.67       68.26      2.35 o 
   4  -2   4       25.33       22.00      1.84 o 
   5  -2   4        5.32        3.99      1.42 o 
  -5  -1   4        2.29        3.44      1.91 o 
  -4  -1   4       73.62       75.43      2.97 o 
  -3  -1   4        0.55        0.14      0.58 o 
  -2  -1   4        1.39        0.86      0.41 o 
  -1  -1   4      551.94      508.75      4.78 o 
   0  -1   4      310.86      329.31      2.69 o 
   1  -1   4      485.74      466.76      3.99 o 
   2  -1   4       77.25       81.92      1.19 o 
   3  -1   4      139.81      147.70      3.08 o 
  -5   0   4       98.80      108.18      4.06 o 
  -4   0   4        4.74        4.32      2.77 o 
  -3   0   4        0.79        1.36      0.43 o 
  -2   0   4       37.11       31.91      0.77 o 
  -1   0   4        4.40        1.66      0.39 o 
   0   0   4      160.71      138.83      1.54 o 
   1   0   4       27.07       31.08      0.69 o 
   2   0   4       29.34       30.54      1.29 o 
   3   0   4        4.99        6.39      1.04 o 
   4   0   4        0.49        1.29      1.50 o 
  -4   1   4       10.47        9.73      1.52 o 
  -3   1   4       63.05       67.61      1.29 o 
  -2   1   4       12.54       18.58      0.68 o 
  -1   1   4       14.79       19.72      0.77 o 
   0   1   4     1551.26     1593.07     10.55 o 
   1   1   4      125.87      115.82      1.34 o 
   2   1   4       38.78       39.74      1.26 o 
   4   1   4       11.77        7.42      1.66 o 
  -4   2   4        0.49        2.13      1.21 o 
  -3   2   4       17.95       17.51      1.05 o 
  -2   2   4      469.24      495.05      4.69 o 
  -1   2   4       29.16       28.79      0.78 o 
   0   2   4      148.81      169.52      1.79 o 
   1   2   4        0.11       -0.28      0.25 o 
   2   2   4      496.65      511.38      4.84 o 
   3   2   4       92.25       93.73      1.64 o 
   4   2   4        0.01        0.19      0.56 o 
  -4   3   4       38.90       41.29      3.20 o 
  -3   3   4      185.38      191.76      3.37 o 
  -2   3   4       66.18       67.00      1.65 o 
  -1   3   4      916.26      901.99      7.95 o 
   0   3   4      180.24      181.45      1.81 o 
   1   3   4        3.87        9.84      0.65 o 
   2   3   4      247.39      243.23      2.61 o 
   3   3   4       48.13       44.37      2.24 o 
   4   3   4        6.53        7.27      1.21 o 
   5   3   4        8.93        7.93      1.34 o 
  -4   4   4       32.08       30.83      2.57 o 
  -3   4   4        0.01        0.15      0.69 o 
  -2   4   4       58.23       56.18      1.82 o 
  -1   4   4        0.47        0.10      0.36 o 
   0   4   4       72.84       73.65      1.16 o 
   1   4   4       11.12       12.71      0.70 o 
   2   4   4      202.58      214.83      2.92 o 
   3   4   4        0.17        0.37      0.51 o 
   4   4   4       36.19       38.29      2.92 o 
   5   4   4       95.11       90.51      3.33 o 
  -4   5   4        1.58        2.15      1.53 o 
  -3   5   4       14.17       15.89      1.34 o 
  -2   5   4       19.52       19.33      1.35 o 
  -1   5   4        2.00        2.07      0.53 o 
   0   5   4       42.77       40.51      0.95 o 
   1   5   4       86.06       95.79      1.71 o 
   2   5   4        7.76        7.44      0.89 o 
   3   5   4       10.63       11.87      1.50 o 
   4   5   4       69.05       63.21      2.88 o 
   5   5   4       66.33       66.71      3.11 o 
  -3   6   4        2.36        3.68      1.07 o 
  -2   6   4       44.60       42.52      1.89 o 
  -1   6   4       24.21       24.53      1.10 o 
   0   6   4      171.34      171.27      2.14 o 
   1   6   4        0.02        0.92      0.52 o 
   2   6   4        6.34        3.61      0.84 o 
   3   6   4      152.71      145.20      2.68 o 
   4   6   4      106.91      105.17      3.85 o 
  -3   7   4        0.15        1.18      0.99 o 
  -2   7   4        9.13        7.55      1.22 o 
  -1   7   4       14.72       16.32      1.12 o 
   0   7   4       30.26       22.48      1.36 o 
   1   7   4       70.59       50.81      1.66 o 
   2   7   4       10.59       10.88      1.34 o 
   3   7   4       48.04       42.92      1.67 o 
   4   7   4        0.82       -0.08      0.77 o 
  -3   8   4        2.77        1.96      1.17 o 
  -2   8   4        2.39        1.01      1.03 o 
  -1   8   4      176.23      174.28      3.49 o 
   0   8   4       42.82       37.38      1.73 o 
   1   8   4       59.69       52.92      1.81 o 
   2   8   4       41.62       38.77      1.96 o 
   3   8   4        0.06       -0.45      0.86 o 
   4   8   4       47.55       48.37      2.29 o 
  -2   9   4       16.51       13.78      1.67 o 
  -1   9   4        1.83        0.11      0.86 o 
   0   9   4        0.05       -1.70      0.92 o 
   1   9   4        0.01        0.95      0.87 o 
   2   9   4        0.96        1.13      0.90 o 
   3   9   4       35.08       36.37      2.72 o 
  -1  10   4        7.05        5.84      1.21 o 
   0  10   4        3.75        5.43      3.05 o 
   1  10   4       23.00       23.86      2.14 o 
   2  10   4       13.51       18.32      4.29 o 
   3  10   4       47.75       59.28      3.89 o 
   0  11   4       26.30       34.60      2.48 o 
   1  11   4        4.02        2.79      2.96 o 
   2  11   4       51.85       68.61      5.67 o 
  -1 -11   5        0.94        6.16      2.31 o 
   0 -11   5        6.67        6.20      1.66 o 
  -2 -10   5       16.40       24.77      4.43 o 
  -1 -10   5      142.86      152.72      6.17 o 
   0 -10   5        0.01        0.13      2.20 o 
   1 -10   5        5.47        4.91      1.35 o 
  -3  -9   5       49.46       54.47      2.67 o 
  -2  -9   5       89.10      105.90      4.03 o 
  -1  -9   5        0.20        0.33      0.78 o 
   0  -9   5       21.42       22.22      3.18 o 
   1  -9   5       10.63       11.97      1.29 o 
   2  -9   5        1.49        0.79      2.74 o 
  -3  -8   5       26.02       34.80      2.99 o 
  -2  -8   5       75.47       74.66      2.75 o 
  -1  -8   5       25.02       27.17      1.40 o 
   0  -8   5       18.52       17.67      1.42 o 
   1  -8   5       16.36       19.44      1.78 o 
   2  -8   5        5.58        7.30      1.54 o 
   3  -8   5        9.68        7.88      1.54 o 
  -4  -7   5        0.02        2.22      1.74 o 
  -3  -7   5        1.70        3.19      1.30 o 
  -2  -7   5       44.68       43.89      2.06 o 
  -1  -7   5       79.99       72.47      1.76 o 
   0  -7   5       63.03       60.01      1.56 o 
   1  -7   5       34.86       35.07      2.01 o 
   2  -7   5        6.85        6.76      1.61 o 
   3  -7   5        1.44        2.06      1.11 o 
  -4  -6   5        4.01        2.30      1.23 o 
  -3  -6   5       10.83        7.79      1.45 o 
  -2  -6   5       11.81        8.47      1.36 o 
  -1  -6   5       40.55       35.12      1.13 o 
   0  -6   5        2.64        2.89      0.55 o 
   1  -6   5       19.09       18.96      1.21 o 
   2  -6   5       12.30       11.71      1.46 o 
   3  -6   5        5.35        5.01      1.75 o 
   4  -6   5        3.26        2.11      2.24 o 
  -4  -5   5        2.67        1.68      0.94 o 
  -3  -5   5       29.25       28.58      1.68 o 
  -2  -5   5      154.47      144.68      3.11 o 
  -1  -5   5      239.00      226.22      2.63 o 
   0  -5   5       47.26       51.72      0.97 o 
   1  -5   5       88.62       92.40      1.53 o 
   2  -5   5      161.38      164.98      7.09 o 
   3  -5   5        2.13        2.90      1.20 o 
   4  -5   5       10.79        9.04      2.41 o 
  -4  -4   5      168.28      163.87      8.50 o 
  -3  -4   5        2.99        3.37      0.86 o 
  -2  -4   5       75.28       67.26      2.01 o 
  -1  -4   5       16.16       16.26      0.87 o 
   0  -4   5      274.54      297.58      2.43 o 
   1  -4   5      350.00      358.57      2.75 o 
   2  -4   5       34.58       31.69      1.61 o 
   3  -4   5       90.32       94.25      4.43 o 
   4  -4   5       13.79       14.26      2.29 o 
  -4  -3   5       33.32       35.00      2.40 o 
  -3  -3   5       89.08       90.88      2.47 o 
  -2  -3   5       85.54       96.37      2.27 o 
  -1  -3   5      143.25      139.00      1.65 o 
   0  -3   5      444.59      471.72      3.37 o 
   1  -3   5      617.17      611.57      4.37 o 
   2  -3   5        5.53        5.26      0.54 o 
   3  -3   5        0.24        0.37      1.05 o 
   4  -3   5      167.16      175.18      5.82 o 
  -5  -2   5        0.01        2.26      1.43 o 
  -4  -2   5        0.53        0.11      1.11 o 
  -3  -2   5        1.17        0.19      0.59 o 
  -2  -2   5      132.35      128.09      2.54 o 
  -1  -2   5        2.11        2.37      0.42 o 
   0  -2   5      173.62      167.14      1.65 o 
   1  -2   5        0.45        0.05      0.34 o 
   2  -2   5      266.59      271.82      2.34 o 
   3  -2   5       87.11       93.08      3.23 o 
   4  -2   5      300.75      321.34      7.45 o 
   5  -2   5        0.15        2.63      1.37 o 
  -5  -1   5       25.45       27.19      2.49 o 
  -4  -1   5        0.78        1.94      1.17 o 
  -3  -1   5        1.86        3.65      0.72 o 
  -2  -1   5       87.54       81.70      1.61 o 
  -1  -1   5       43.67       44.96      1.11 o 
   0  -1   5      184.33      149.48      1.61 o 
   1  -1   5        6.45        6.93      0.56 o 
   2  -1   5       30.58       33.11      0.57 o 
   3  -1   5      252.09      260.50      3.06 o 
  -4   0   5       11.10       11.83      1.65 o 
  -3   0   5        3.41        3.86      1.10 o 
  -2   0   5      278.37      285.27      3.42 o 
  -1   0   5      167.41      210.39      2.54 o 
   0   0   5      294.90      298.41      2.57 o 
   1   0   5      125.41      115.70      1.54 o 
   2   0   5      146.20      155.93      1.87 o 
   3   0   5       36.61       35.84      2.82 o 
  -4   1   5       21.50       24.47      3.77 o 
  -3   1   5        5.98        7.26      0.85 o 
  -2   1   5      204.86      207.87      2.81 o 
  -1   1   5     1209.50     1267.97     10.76 o 
   0   1   5      830.87      867.75      6.20 o 
   1   1   5        0.24       -0.06      0.37 o 
   2   1   5       26.38       26.86      0.57 o 
   3   1   5        1.82        2.01      0.37 o 
  -4   2   5        4.54        5.19      1.89 o 
  -3   2   5      113.49      113.50      2.48 o 
  -2   2   5       83.26      100.80      2.28 o 
  -1   2   5      143.99      145.49      2.10 o 
   0   2   5      804.88      813.00      5.96 o 
   1   2   5      193.53      203.77      2.40 o 
   2   2   5      233.77      235.96      2.03 o 
   3   2   5      143.13      164.46      2.97 o 
   4   2   5       18.45       18.69      1.43 o 
   5   2   5        2.28        2.39      0.89 o 
  -4   3   5        0.99        0.56      1.29 o 
  -3   3   5        0.16        0.35      0.71 o 
  -2   3   5       39.52       39.04      3.15 o 
  -1   3   5        0.40        1.20      0.41 o 
   0   3   5        0.35        1.52      0.36 o 
   1   3   5       25.45       30.75      0.98 o 
   2   3   5      666.18      720.83      6.74 o 
   3   3   5       37.43       42.36      1.88 o 
   4   3   5        6.57        5.67      1.00 o 
   5   3   5        9.48        9.67      1.50 o 
  -4   4   5        4.83        3.62      1.66 o 
  -3   4   5        1.81        1.66      0.85 o 
  -2   4   5        5.15        8.05      0.98 o 
  -1   4   5        0.56        0.63      0.38 o 
   0   4   5       81.76       68.71      1.16 o 
   1   4   5       85.98      109.15      1.58 o 
   2   4   5        0.24        0.99      0.57 o 
   3   4   5       80.05       82.74      2.00 o 
   4   4   5        2.88        3.79      1.32 o 
   5   4   5        0.41        0.57      1.00 o 
  -4   5   5        0.13        0.73      1.50 o 
  -3   5   5       14.27       14.38      1.39 o 
  -2   5   5      258.45      256.22      5.30 o 
  -1   5   5        7.39        7.23      0.69 o 
   0   5   5      174.03      190.58      2.17 o 
   1   5   5      117.94      117.69      1.94 o 
   2   5   5       15.98       24.76      1.53 o 
   3   5   5        4.71        6.82      1.04 o 
   4   5   5        1.80        2.79      1.17 o 
   5   5   5        0.65        1.05      1.16 o 
  -3   6   5      280.73      287.76      5.24 o 
  -2   6   5      137.13      130.90      3.26 o 
  -1   6   5      156.63      152.60      2.44 o 
   0   6   5        9.15        9.54      0.77 o 
   1   6   5       37.42       30.66      2.08 o 
   2   6   5       22.87       24.09      1.65 o 
   3   6   5       58.75       54.90      2.10 o 
   4   6   5        5.49        5.89      1.47 o 
  -3   7   5      100.35       96.73      3.08 o 
  -2   7   5        1.32        2.10      1.01 o 
  -1   7   5       28.36       28.36      1.38 o 
   0   7   5      103.17      102.52      2.60 o 
   1   7   5       27.66       19.76      1.24 o 
   2   7   5        3.97        4.34      0.96 o 
   3   7   5       21.99       19.98      1.34 o 
   4   7   5       12.10       15.02      1.38 o 
  -2   8   5       68.69       66.22      2.69 o 
  -1   8   5        3.43        2.61      0.89 o 
   0   8   5      107.01       96.32      2.64 o 
   1   8   5      123.79      110.59      2.57 o 
   2   8   5       33.04       30.48      1.81 o 
   3   8   5       53.67       52.37      3.15 o 
   4   8   5        0.00        1.45      0.99 o 
  -2   9   5        0.08        0.02      1.14 o 
  -1   9   5       65.19       58.47      2.24 o 
   0   9   5       43.37       39.54      2.30 o 
   1   9   5        0.64        0.82      0.88 o 
   2   9   5       74.40       65.17      2.60 o 
   3   9   5        9.62       11.30      1.30 o 
  -1  10   5        6.33        3.47      1.45 o 
   0  10   5       16.25       16.72      2.45 o 
   1  10   5        6.32        8.74      1.73 o 
   2  10   5       23.80       23.83      4.38 o 
   3  10   5       31.32       37.79      2.02 o 
   0  11   5       11.46       12.18      1.93 o 
   1  11   5       56.59       53.40      6.33 o 
  -2 -10   6        0.48        1.32      1.10 o 
  -1 -10   6       32.53       39.20      3.53 o 
   0 -10   6       29.14       31.21      2.35 o 
   1 -10   6       16.13       13.62      1.59 o 
  -3  -9   6       22.85       25.19      4.99 o 
  -2  -9   6       15.09       17.26      2.02 o 
  -1  -9   6       79.52       72.45      4.15 o 
   0  -9   6       17.68       18.36      2.83 o 
   1  -9   6        2.34        1.40      0.91 o 
   2  -9   6       52.32       45.70      2.97 o 
  -3  -8   6        0.57        0.88      1.03 o 
  -2  -8   6        9.10        8.49      1.28 o 
  -1  -8   6        0.05        0.63      0.55 o 
   0  -8   6       90.21       84.62      2.54 o 
   1  -8   6        9.24        7.11      1.87 o 
   2  -8   6      196.35      193.34      5.42 o 
   3  -8   6        1.02        1.21      1.25 o 
  -4  -7   6        1.32        0.91      1.97 o 
  -3  -7   6       19.99       23.25      2.18 o 
  -2  -7   6        6.69        5.07      1.07 o 
  -1  -7   6       20.92       12.84      1.24 o 
   0  -7   6        9.89       10.65      1.04 o 
   1  -7   6       38.84       40.96      1.71 o 
   2  -7   6        0.08       -0.10      1.00 o 
   3  -7   6        9.25        8.40      1.51 o 
  -4  -6   6       12.82       12.96      1.72 o 
  -3  -6   6       63.42       53.38      2.68 o 
  -2  -6   6      164.27      119.32      3.77 o 
  -1  -6   6        2.85        0.54      0.41 o 
   0  -6   6        7.16        8.49      0.75 o 
   1  -6   6       12.29       14.83      1.21 o 
   2  -6   6        9.04        6.46      1.30 o 
   3  -6   6        1.50        1.03      0.98 o 
  -4  -5   6       22.31       22.84      1.65 o 
  -3  -5   6      229.04      194.33      3.99 o 
  -2  -5   6      146.55      127.46      3.03 o 
  -1  -5   6        6.06        6.41      0.63 o 
   0  -5   6       56.75       61.22      1.08 o 
   1  -5   6        0.03       -0.46      0.46 o 
   2  -5   6       41.00       41.39      2.05 o 
   3  -5   6       31.10       28.82      1.62 o 
   4  -5   6        4.68        6.75      2.35 o 
  -4  -4   6        4.07        3.21      0.96 o 
  -3  -4   6       29.98       27.16      1.56 o 
  -2  -4   6       83.04       84.83      2.33 o 
  -1  -4   6       91.67      106.94      1.57 o 
   0  -4   6      199.12      206.31      2.07 o 
   1  -4   6      168.93      187.59      2.23 o 
   2  -4   6      146.77      159.78      3.67 o 
   3  -4   6        3.85        3.89      1.04 o 
   4  -4   6        0.91        3.21      1.90 o 
  -4  -3   6        1.60        0.56      0.79 o 
  -3  -3   6        6.85        6.16      0.94 o 
  -2  -3   6      106.58       99.02      2.71 o 
  -1  -3   6       31.10       29.92      0.85 o 
   0  -3   6      381.29      422.62      3.50 o 
   1  -3   6        4.16        5.75      0.41 o 
   2  -3   6      124.14      121.12      4.13 o 
   3  -3   6       10.23        9.45      1.63 o 
   4  -3   6        1.68        3.95      1.57 o 
  -4  -2   6       10.60       12.53      1.76 o 
  -3  -2   6       77.56       76.14      2.18 o 
  -2  -2   6      266.25      270.06      4.15 o 
  -1  -2   6       12.20       15.90      0.70 o 
   0  -2   6       53.95       54.42      0.89 o 
   1  -2   6      267.24      241.85      2.34 o 
   2  -2   6       64.29       68.05      1.28 o 
   3  -2   6        4.46        4.65      1.13 o 
   4  -2   6        3.57        4.98      1.31 o 
  -4  -1   6      181.16      173.62      4.94 o 
  -3  -1   6       58.59       59.57      1.87 o 
  -2  -1   6      179.93      171.83      3.06 o 
  -1  -1   6      153.79      165.33      2.09 o 
   0  -1   6      215.20      250.57      2.07 o 
   1  -1   6       82.31       76.38      1.08 o 
   2  -1   6       10.38       12.26      0.49 o 
   3  -1   6        1.14        0.74      0.45 o 
   4  -1   6        1.58        0.93      0.78 o 
   5  -1   6        1.96        1.98      1.15 o 
  -4   0   6      220.20      225.67      5.74 o 
  -3   0   6       92.78       96.05      2.33 o 
  -2   0   6        1.95        2.39      0.65 o 
  -1   0   6      213.08      229.57      2.56 o 
   0   0   6       91.64       71.06      1.12 o 
   1   0   6      282.83      290.86      2.42 o 
   2   0   6       12.43       11.38      0.53 o 
   3   0   6      102.30      107.58      1.81 o 
   4   0   6        4.37        4.75      0.85 o 
  -4   1   6        8.70        7.54      1.64 o 
  -3   1   6       82.79       83.77      2.19 o 
  -2   1   6       57.06       57.60      1.74 o 
  -1   1   6      447.70      495.86      5.00 o 
   0   1   6      521.18      561.38      4.12 o 
   1   1   6      153.30      147.14      1.51 o 
   2   1   6      292.52      297.78      3.38 o 
   3   1   6       46.77       47.10      1.60 o 
   4   1   6      148.03      143.96      3.78 o 
  -4   2   6       40.84       43.72      2.84 o 
  -3   2   6        5.81        7.03      0.97 o 
  -2   2   6      109.94      115.09      2.56 o 
  -1   2   6      566.99      595.81      5.25 o 
   0   2   6       52.08       52.75      1.05 o 
   1   2   6      146.75      155.91      1.85 o 
   2   2   6      172.79      155.39      1.80 o 
   3   2   6      161.86      161.02      3.52 o 
   4   2   6        4.54        3.65      0.91 o 
   5   2   6       16.49       19.16      1.62 o 
  -4   3   6        0.05        0.61      1.37 o 
  -3   3   6        4.41        4.53      0.94 o 
  -2   3   6        7.02        9.68      1.03 o 
  -1   3   6       46.31       42.34      1.13 o 
   0   3   6       93.51       96.98      1.48 o 
   1   3   6      365.88      362.20      3.16 o 
   2   3   6        8.81        9.37      1.00 o 
   3   3   6        4.14        2.13      0.79 o 
   4   3   6       43.49       45.96      2.13 o 
   5   3   6        0.74       -0.17      0.98 o 
  -4   4   6        9.29        7.49      1.86 o 
  -3   4   6        3.35        3.14      0.96 o 
  -2   4   6       46.71       47.64      1.85 o 
  -1   4   6      119.47      114.00      1.92 o 
   0   4   6       34.09       33.39      0.89 o 
   1   4   6      228.82      234.56      4.25 o 
   2   4   6       54.57       55.00      1.73 o 
   3   4   6        1.92        1.65      0.65 o 
   4   4   6       11.64       10.77      1.42 o 
   5   4   6        0.78       -1.32      1.12 o 
  -4   5   6        0.01        1.43      1.60 o 
  -3   5   6        0.77        0.06      0.91 o 
  -2   5   6       77.46       81.43      2.48 o 
  -1   5   6      144.43      144.38      2.31 o 
   0   5   6       14.70       15.46      0.69 o 
   1   5   6      238.99      247.87      3.08 o 
   2   5   6        3.80        4.03      0.81 o 
   3   5   6        1.85        1.38      0.74 o 
   4   5   6        0.44       -0.13      0.92 o 
  -3   6   6       18.29       20.94      2.00 o 
  -2   6   6        4.67        4.67      1.09 o 
  -1   6   6       90.35       89.84      2.11 o 
   0   6   6       14.98       14.70      0.83 o 
   1   6   6        1.77        1.42      0.83 o 
   2   6   6      190.99      150.41      2.82 o 
   3   6   6      139.01      128.24      3.08 o 
   4   6   6       12.26       10.00      1.61 o 
  -3   7   6        9.55       11.45      1.58 o 
  -2   7   6        0.38       -0.12      0.94 o 
  -1   7   6        0.83        1.26      0.68 o 
   0   7   6       12.36       14.25      1.23 o 
   1   7   6      206.68      172.87      3.12 o 
   2   7   6      109.57       84.81      2.26 o 
   3   7   6       19.91       20.04      1.57 o 
   4   7   6        6.71        9.42      1.28 o 
  -2   8   6       38.78       37.13      2.25 o 
  -1   8   6       25.70       27.88      2.23 o 
   0   8   6       65.73       55.47      2.12 o 
   1   8   6        0.41       -0.21      0.95 o 
   2   8   6        5.63        5.62      1.14 o 
   3   8   6       13.64       11.99      2.22 o 
   4   8   6        5.05        7.84      2.12 o 
  -2   9   6        1.17        2.29      1.24 o 
  -1   9   6        0.00        0.20      1.15 o 
   0   9   6        0.81        1.65      1.18 o 
   1   9   6        2.43       -0.12      1.34 o 
   2   9   6        0.16        0.83      0.90 o 
   3   9   6        1.96        2.58      1.86 o 
  -1  10   6        1.94        2.98      1.17 o 
   0  10   6        2.96        5.46      1.50 o 
   1  10   6       30.71       33.34      2.43 o 
   2  10   6        1.40        1.40      2.42 o 
  -2 -10   7        0.74        0.97      1.96 o 
  -1 -10   7        9.02       13.75      2.69 o 
   0 -10   7       23.34       24.79      2.26 o 
   1 -10   7        1.11        1.41      1.13 o 
  -3  -9   7       42.54       45.82      2.76 o 
  -2  -9   7       18.61       23.74      2.26 o 
  -1  -9   7       12.25        9.48      1.67 o 
   0  -9   7       28.82       27.34      1.84 o 
   1  -9   7        2.62        1.99      1.11 o 
   2  -9   7       12.85       10.90      2.28 o 
  -3  -8   7       15.01       13.51      1.71 o 
  -2  -8   7        0.62        0.30      0.79 o 
  -1  -8   7        1.05        3.05      0.97 o 
   0  -8   7        4.91        5.40      2.12 o 
   1  -8   7       26.91       29.34      1.67 o 
   2  -8   7        0.86        1.24      1.26 o 
  -3  -7   7        6.53        6.59      1.61 o 
  -2  -7   7       81.37       72.73      2.67 o 
  -1  -7   7       32.93       28.50      2.05 o 
   0  -7   7        2.17        0.91      0.84 o 
   1  -7   7        3.85        3.11      0.89 o 
   2  -7   7       10.44        9.67      1.63 o 
   3  -7   7        0.19        1.86      1.17 o 
  -4  -6   7        7.81        7.72      1.38 o 
  -3  -6   7        1.42        3.10      1.24 o 
  -2  -6   7        1.33        0.87      0.76 o 
  -1  -6   7        5.84        6.58      0.78 o 
   0  -6   7        5.30        5.18      0.84 o 
   1  -6   7      207.21      209.66      3.67 o 
   2  -6   7        6.62        5.94      1.86 o 
   3  -6   7       99.14       98.61      3.20 o 
  -4  -5   7        0.29        0.53      1.00 o 
  -3  -5   7       63.37       60.19      2.49 o 
  -2  -5   7       97.47       87.94      2.01 o 
  -1  -5   7       82.48       90.53      1.89 o 
   0  -5   7      140.22      136.63      1.99 o 
   1  -5   7        4.03        5.16      0.79 o 
   2  -5   7      108.23      113.34      6.04 o 
   3  -5   7       30.03       27.88      1.65 o 
   4  -5   7        0.02        1.98      2.13 o 
  -4  -4   7        0.44        1.61      0.94 o 
  -3  -4   7       61.85       59.77      2.17 o 
  -2  -4   7        4.41        2.79      0.62 o 
  -1  -4   7        2.39        3.00      0.47 o 
   0  -4   7      343.38      349.41      3.00 o 
   1  -4   7       65.43       71.46      1.45 o 
   2  -4   7        7.82        7.64      1.15 o 
   3  -4   7       91.96       89.45      2.35 o 
   4  -4   7        0.80        0.17      1.73 o 
  -4  -3   7        0.19       -0.43      0.98 o 
  -3  -3   7        0.21       -0.38      0.71 o 
  -2  -3   7        1.04        1.44      0.53 o 
  -1  -3   7      211.37      217.95      2.49 o 
   0  -3   7        1.66        2.41      0.42 o 
   1  -3   7      137.37      130.39      1.75 o 
   2  -3   7       25.80       21.22      1.43 o 
   3  -3   7        5.47        3.68      1.42 o 
   4  -3   7        0.10        2.08      1.45 o 
  -4  -2   7        4.11        4.11      0.91 o 
  -3  -2   7      133.09      125.34      2.94 o 
  -2  -2   7       22.53       23.16      1.33 o 
  -1  -2   7      141.60      142.35      1.90 o 
   0  -2   7      157.46      147.77      1.58 o 
   1  -2   7       83.85       94.68      1.21 o 
   2  -2   7       25.49       24.13      1.23 o 
   3  -2   7       11.63       12.76      1.63 o 
   4  -2   7       43.28       36.55      2.62 o 
  -4  -1   7      107.05      106.39      4.00 o 
  -3  -1   7      211.71      212.36      3.83 o 
  -2  -1   7        6.47        5.68      0.97 o 
  -1  -1   7       31.74       29.52      0.88 o 
   0  -1   7        1.62        1.28      0.31 o 
   1  -1   7      251.22      278.11      2.32 o 
   2  -1   7       88.74       91.55      1.49 o 
   3  -1   7       24.71       27.25      1.94 o 
   4  -1   7        2.49        3.28      1.09 o 
   5  -1   7        8.90        7.69      1.51 o 
  -4   0   7       14.19       12.96      1.87 o 
  -3   0   7       75.59       72.02      2.17 o 
  -2   0   7      100.96       99.59      2.38 o 
  -1   0   7       10.39       13.15      1.36 o 
   0   0   7     1417.86     1615.08     13.53 o 
   1   0   7     1407.45     1483.54     11.89 o 
   2   0   7        9.09       10.54      0.47 o 
   3   0   7        3.03        1.50      0.60 o 
   4   0   7        1.67        0.60      0.75 o 
   5   0   7        0.54        2.23      1.09 o 
  -4   1   7       12.42       10.96      1.86 o 
  -3   1   7        0.01        0.68      0.74 o 
  -2   1   7        4.79        6.24      0.86 o 
  -1   1   7      152.01      178.37      2.12 o 
   0   1   7      330.96      395.52      3.76 o 
   1   1   7       62.31       60.20      0.97 o 
   2   1   7       40.90       36.17      0.82 o 
   3   1   7       80.42       81.49      2.37 o 
   4   1   7       25.04       23.46      1.84 o 
   5   1   7        4.46        2.56      0.96 o 
  -4   2   7       23.54       23.23      2.39 o 
  -3   2   7       18.19       17.97      1.37 o 
  -2   2   7       15.96       15.60      1.21 o 
  -1   2   7        0.52        0.48      0.42 o 
   0   2   7       68.61       71.28      1.27 o 
   1   2   7      239.06      227.18      2.48 o 
   2   2   7        1.15        0.78      0.37 o 
   3   2   7       41.37       41.46      2.03 o 
   4   2   7        1.85        2.19      1.00 o 
   5   2   7        0.25        1.19      1.05 o 
  -4   3   7        6.98        6.55      1.78 o 
  -3   3   7        0.13       -0.34      0.77 o 
  -2   3   7       20.54       26.36      1.48 o 
  -1   3   7        0.44        0.73      0.48 o 
   0   3   7        0.00       -0.28      0.35 o 
   1   3   7       77.69       76.26      1.22 o 
   2   3   7        9.95       10.08      0.87 o 
   3   3   7        0.49        0.17      0.43 o 
   4   3   7        5.06        6.14      1.57 o 
   5   3   7        5.15        3.90      1.37 o 
  -4   4   7        5.47        5.34      1.46 o 
  -3   4   7        0.04        1.26      0.90 o 
  -2   4   7       12.32       12.67      1.24 o 
  -1   4   7       21.05       20.72      0.98 o 
   0   4   7       55.38       58.07      1.29 o 
   1   4   7      114.40      120.72      1.93 o 
   2   4   7        1.00        1.49      1.05 o 
   3   4   7        1.16        1.69      0.68 o 
   4   4   7       14.85       12.62      3.70 o 
   5   4   7        3.61        5.98      1.64 o 
  -3   5   7        0.12       -1.33      0.87 o 
  -2   5   7       12.42       11.96      1.96 o 
  -1   5   7      683.37      683.53      6.55 o 
   0   5   7       78.92       83.28      1.39 o 
   1   5   7      158.88      157.04      2.67 o 
   2   5   7        9.63       10.98      1.07 o 
   3   5   7       94.20       90.39      2.45 o 
   4   5   7       50.36       46.45      2.55 o 
  -3   6   7        7.31        8.10      1.43 o 
  -2   6   7      536.23      540.72     10.06 o 
  -1   6   7       83.52       80.56      4.61 o 
   0   6   7       14.05       15.51      1.39 o 
   1   6   7       66.90       65.04      1.83 o 
   2   6   7       55.63       52.30      1.99 o 
   3   6   7        6.74        9.05      1.15 o 
   4   6   7        2.80        5.55      1.39 o 
  -3   7   7      175.33      192.34      5.49 o 
  -2   7   7       14.03       12.91      1.57 o 
  -1   7   7       37.87       36.07      1.75 o 
   0   7   7      260.91      254.66      4.41 o 
   1   7   7       42.57       44.16      1.52 o 
   2   7   7       97.45       94.14      2.98 o 
   3   7   7       26.11       25.85      1.90 o 
   4   7   7        4.28        3.59      1.00 o 
  -2   8   7       22.51       24.99      2.11 o 
  -1   8   7       12.17       10.73      1.28 o 
   0   8   7       25.57       22.72      1.97 o 
   1   8   7       32.15       35.55      2.79 o 
   2   8   7        0.38        0.44      0.77 o 
   3   8   7        2.35        1.56      0.97 o 
  -1   9   7       61.03       60.18      2.35 o 
   0   9   7        7.97        4.47      5.04 o 
   1   9   7        0.11       -0.03      1.63 o 
   2   9   7       39.75       44.50      2.05 o 
   3   9   7        6.00       11.28      2.91 o 
  -1  10   7        0.65        1.04      1.11 o 
   0  10   7        4.03        3.89      1.51 o 
   1  10   7       24.47       28.58      2.31 o 
   2  10   7      110.31      124.91      3.82 o 
  -1 -10   8        6.88        9.45      1.78 o 
   0 -10   8        3.32        6.57      1.66 o 
  -2  -9   8        2.63       -0.32      1.67 o 
  -1  -9   8       42.70       48.64      2.66 o 
   0  -9   8        0.53       -1.50      1.07 o 
   1  -9   8        8.94        8.64      1.38 o 
   2  -9   8        3.10        0.63      1.49 o 
  -3  -8   8        1.01        2.27      1.19 o 
  -2  -8   8        0.09        0.92      1.15 o 
  -1  -8   8       21.02       16.58      1.82 o 
   0  -8   8        0.44        3.45      1.03 o 
   1  -8   8       56.15       52.86      2.03 o 
   2  -8   8        3.60        3.06      1.45 o 
  -3  -7   8        3.48        1.69      1.33 o 
  -2  -7   8        4.36        2.61      1.29 o 
  -1  -7   8       95.35       85.31      2.59 o 
   0  -7   8       97.67       85.87      2.53 o 
   1  -7   8        0.72       -0.17      0.80 o 
   2  -7   8       14.05       18.82      3.41 o 
   3  -7   8        4.68        5.35      1.45 o 
  -4  -6   8        1.43        2.03      1.18 o 
  -3  -6   8        6.32        5.96      1.21 o 
  -2  -6   8      114.24       97.22      2.61 o 
  -1  -6   8      312.63      251.98      3.46 o 
   0  -6   8        6.82        5.75      0.89 o 
   1  -6   8        0.81        0.35      0.72 o 
   2  -6   8        1.24        1.15      1.07 o 
   3  -6   8        4.11        4.93      2.24 o 
  -4  -5   8        0.66       -0.81      0.97 o 
  -3  -5   8        0.91        0.36      0.85 o 
  -2  -5   8       71.31       53.05      1.65 o 
  -1  -5   8       57.07       52.82      1.71 o 
   0  -5   8       11.62       13.36      1.24 o 
   1  -5   8       38.42       39.34      1.53 o 
   2  -5   8       10.34       10.73      1.49 o 
   3  -5   8        1.31        1.30      0.93 o 
   4  -5   8       16.64       13.81      2.94 o 
  -4  -4   8        0.41        0.85      0.97 o 
  -3  -4   8        0.75        0.16      0.82 o 
  -2  -4   8        2.64        3.39      0.69 o 
  -1  -4   8       77.99       86.45      1.63 o 
   0  -4   8       86.96       82.03      1.49 o 
   1  -4   8        8.08        8.08      0.75 o 
   2  -4   8       13.63       11.69      1.36 o 
   3  -4   8        1.76        3.31      0.87 o 
   4  -4   8        0.17       -2.53      1.46 o 
  -4  -3   8        3.10        3.82      1.08 o 
  -3  -3   8        1.89        2.23      0.89 o 
  -2  -3   8       83.15       70.44      1.69 o 
  -1  -3   8      209.02      189.43      2.36 o 
   0  -3   8        4.19        6.57      0.49 o 
   1  -3   8        2.45        4.17      0.51 o 
   2  -3   8       10.10        8.95      1.69 o 
   3  -3   8        5.72        5.99      1.64 o 
   4  -3   8        8.08        6.53      1.97 o 
  -4  -2   8        6.16        3.68      0.98 o 
  -3  -2   8       25.99       25.62      1.70 o 
  -2  -2   8       96.22       83.44      1.72 o 
  -1  -2   8       88.89       84.04      1.63 o 
   0  -2   8       58.67       58.93      1.02 o 
   1  -2   8        0.18        0.10      0.37 o 
   2  -2   8      135.73      137.62      2.74 o 
   3  -2   8       38.30       37.35      2.67 o 
   4  -2   8        0.03        0.65      1.22 o 
  -4  -1   8        0.01        0.13      1.92 o 
  -3  -1   8      617.51      608.27      7.95 o 
  -2  -1   8        3.32        3.34      0.79 o 
  -1  -1   8      161.45      169.39      2.36 o 
   0  -1   8      321.81      310.40      2.61 o 
   1  -1   8      296.00      318.16      2.85 o 
   2  -1   8      153.86      160.74      2.55 o 
   3  -1   8        7.67        6.70      1.32 o 
   4  -1   8       29.94       31.54      2.40 o 
  -4   0   8      306.10      310.54      7.38 o 
  -3   0   8      236.87      247.31      4.58 o 
  -2   0   8        9.53        7.50      0.95 o 
  -1   0   8      348.79      341.49      4.19 o 
   0   0   8       47.27       55.35      1.13 o 
   1   0   8       93.76       83.65      1.09 o 
   2   0   8       23.06       23.41      0.98 o 
   3   0   8        0.56        0.23      0.60 o 
   4   0   8       17.91       18.45      1.84 o 
   5   0   8       19.23       17.04      2.02 o 
  -4   1   8       13.28       11.59      1.19 o 
  -3   1   8        0.03        0.22      0.76 o 
  -2   1   8      174.96      174.95      3.43 o 
  -1   1   8      160.97      154.81      2.23 o 
   0   1   8      109.14      120.68      1.70 o 
   1   1   8       92.65       96.84      1.21 o 
   2   1   8       26.63       22.47      0.78 o 
   3   1   8        9.17        9.74      1.49 o 
   4   1   8        2.46        1.51      0.97 o 
   5   1   8       36.23       33.33      2.39 o 
  -4   2   8       58.65       58.37      4.92 o 
  -3   2   8        0.20       -0.30      0.97 o 
  -2   2   8       25.79       26.13      1.47 o 
  -1   2   8       12.25       12.86      0.79 o 
   0   2   8        0.01        0.80      0.38 o 
   1   2   8        0.09       -0.02      0.35 o 
   2   2   8       15.44       14.75      1.33 o 
   3   2   8       14.24       14.21      0.89 o 
   4   2   8       80.46       77.69      3.57 o 
   5   2   8        0.92        1.14      1.17 o 
  -4   3   8        2.07        2.27      0.95 o 
  -3   3   8        8.63        6.51      1.42 o 
  -2   3   8        0.74        2.00      1.66 o 
  -1   3   8        0.53        0.06      0.50 o 
   0   3   8      116.37      110.62      1.95 o 
   1   3   8       91.92       90.85      1.54 o 
   2   3   8        9.55       11.21      0.95 o 
   3   3   8      172.60      172.58      3.03 o 
   4   3   8        2.09        3.59      1.29 o 
  -3   4   8        5.26        3.87      1.86 o 
  -2   4   8       14.82       12.24      1.28 o 
  -1   4   8       19.91       21.20      1.17 o 
   0   4   8     1177.50     1144.89      8.75 o 
   1   4   8       91.50       83.16      1.50 o 
   2   4   8      147.91      146.42      2.97 o 
   3   4   8        2.60        2.71      0.93 o 
   4   4   8        0.03       -1.35      2.53 o 
  -3   5   8        0.32       -0.13      1.02 o 
  -2   5   8        7.22        5.94      1.13 o 
  -1   5   8      587.84      572.73      7.17 o 
   0   5   8      318.29      309.64      3.59 o 
   1   5   8       57.09       56.03      1.65 o 
   2   5   8       49.17       43.56      1.73 o 
   3   5   8        7.46        7.63      1.05 o 
   4   5   8       75.49       76.95      3.22 o 
  -3   6   8        0.67        1.80      1.21 o 
  -2   6   8      124.26      122.84      3.44 o 
  -1   6   8        0.08        0.59      0.64 o 
   0   6   8        0.51        0.27      0.63 o 
   1   6   8       64.55       62.11      2.06 o 
   2   6   8        5.82        6.67      1.06 o 
   3   6   8       90.36       81.68      2.54 o 
   4   6   8       46.72       43.55      2.62 o 
  -2   7   8        0.85        0.40      1.06 o 
  -1   7   8       82.37       80.23      3.83 o 
   0   7   8       20.32       21.11      2.07 o 
   1   7   8       18.48       17.88      1.37 o 
   2   7   8       28.53       24.58      1.76 o 
   3   7   8        4.51        3.85      1.05 o 
   4   7   8        0.37        1.70      1.09 o 
  -2   8   8        1.46        2.99      1.29 o 
  -1   8   8        2.82        3.02      1.26 o 
   0   8   8        5.04        2.41      1.48 o 
   1   8   8       18.33       14.04      1.30 o 
   2   8   8       16.32       12.42      1.49 o 
   3   8   8        6.64        7.12      1.37 o 
  -1   9   8       66.12       71.07      6.10 o 
   0   9   8        0.41        2.00      1.28 o 
   1   9   8       15.58       12.24      1.34 o 
   2   9   8        0.31        0.30      1.00 o 
   3   9   8        0.59        2.11      1.13 o 
   0  10   8        0.23        1.83      1.46 o 
   1  10   8        0.88        0.01      1.28 o 
   2  10   8        7.64       12.28      2.10 o 
   0 -10   9        3.91        3.61      1.57 o 
  -2  -9   9        0.33       -1.10      1.64 o 
  -1  -9   9       28.99       24.95      4.08 o 
   0  -9   9        3.11        2.74      1.38 o 
   1  -9   9        0.37       -0.28      1.08 o 
  -3  -8   9        2.68        5.13      1.42 o 
  -2  -8   9       18.32       17.84      2.98 o 
  -1  -8   9        2.72        1.63      1.84 o 
   0  -8   9       63.10       56.35      2.30 o 
   1  -8   9       24.67       26.10      1.68 o 
   2  -8   9        5.28        3.56      1.57 o 
  -3  -7   9        3.97        1.67      1.43 o 
  -2  -7   9      110.14      106.71      2.92 o 
  -1  -7   9       30.01       28.06      1.78 o 
   0  -7   9       56.75       50.30      2.31 o 
   1  -7   9       10.82       10.80      1.20 o 
   2  -7   9       12.99       13.67      1.93 o 
   3  -7   9        7.50        8.97      1.62 o 
  -3  -6   9       25.59       25.76      2.87 o 
  -2  -6   9        0.18        0.47      0.81 o 
  -1  -6   9        1.89        2.13      0.91 o 
   0  -6   9       47.16       46.81      1.72 o 
   1  -6   9        9.47       10.49      1.42 o 
   2  -6   9        3.67        3.85      1.37 o 
   3  -6   9        0.62       -0.20      1.07 o 
  -4  -5   9        0.12        0.58      1.07 o 
  -3  -5   9       16.29       17.57      1.62 o 
  -2  -5   9        1.74        1.75      0.72 o 
  -1  -5   9       11.29       13.04      1.11 o 
   0  -5   9       18.36       24.73      1.65 o 
   1  -5   9       51.36       50.85      2.78 o 
   2  -5   9        5.03        6.07      1.59 o 
   3  -5   9       41.70       40.88      2.18 o 
  -4  -4   9        0.11        0.15      1.21 o 
  -3  -4   9        5.30        6.37      1.15 o 
  -2  -4   9        0.01       -0.48      0.72 o 
  -1  -4   9       70.46       61.33      1.57 o 
   0  -4   9       65.25       59.26      1.55 o 
   1  -4   9       42.87       47.57      1.65 o 
   2  -4   9      155.01      157.93      4.13 o 
   3  -4   9        2.23        0.07      1.43 o 
   4  -4   9        4.15        4.72      2.21 o 
  -4  -3   9        1.30        2.37      1.53 o 
  -3  -3   9        5.24        4.17      1.07 o 
  -2  -3   9        3.37        5.99      0.92 o 
  -1  -3   9      360.96      324.48      3.41 o 
   0  -3   9       37.06       39.84      1.07 o 
   1  -3   9      125.60      127.54      2.20 o 
   2  -3   9        2.34        1.87      0.94 o 
   3  -3   9        8.12        9.57      1.07 o 
   4  -3   9        0.05       -0.25      1.51 o 
  -4  -2   9        0.05       -0.71      0.91 o 
  -3  -2   9        3.45        4.04      1.01 o 
  -2  -2   9     1406.09     1341.32     12.15 o 
  -1  -2   9      551.62      530.44      5.70 o 
   0  -2   9       37.81       38.97      0.90 o 
   1  -2   9      169.28      168.68      2.28 o 
   2  -2   9        1.70        0.25      0.84 o 
   3  -2   9        9.90       11.44      0.96 o 
   4  -2   9        1.09        2.59      1.40 o 
  -4  -1   9        4.00        3.14      1.09 o 
  -3  -1   9      294.70      285.93      4.98 o 
  -2  -1   9      486.66      474.08      5.24 o 
  -1  -1   9       16.89       17.16      0.98 o 
   0  -1   9      133.54      129.70      1.58 o 
   1  -1   9        0.10        0.06      0.40 o 
   2  -1   9      333.61      332.66      4.23 o 
   3  -1   9       27.18       24.18      2.25 o 
   4  -1   9        3.84        3.90      1.38 o 
  -4   0   9       11.09       11.13      1.30 o 
  -3   0   9        0.58       -0.51      0.82 o 
  -2   0   9       74.00       73.26      2.25 o 
  -1   0   9       39.40       35.94      2.08 o 
   0   0   9      185.39      191.26      2.31 o 
   1   0   9      123.41      146.38      1.76 o 
   2   0   9      173.13      177.93      2.49 o 
   3   0   9        0.16        0.19      0.71 o 
   4   0   9        2.31        2.95      0.95 o 
  -4   1   9        2.53        2.19      0.97 o 
  -3   1   9       88.36       88.88      4.00 o 
  -2   1   9        7.34        9.38      1.22 o 
  -1   1   9        1.38        3.29      0.59 o 
   0   1   9        3.67        7.37      0.74 o 
   1   1   9       32.19       40.25      0.96 o 
   2   1   9        8.00        7.22      0.65 o 
   3   1   9       57.23       57.32      1.75 o 
   4   1   9        4.83        4.33      1.36 o 
  -4   2   9        4.40        5.64      1.38 o 
  -3   2   9       14.26       15.27      1.47 o 
  -2   2   9       30.03       27.54      1.60 o 
  -1   2   9        8.07       10.11      1.08 o 
   0   2   9       90.08       95.95      1.54 o 
   1   2   9       44.88       46.11      1.15 o 
   2   2   9        2.73        1.75      0.62 o 
   3   2   9        0.08       -0.16      0.65 o 
   4   2   9        2.23        1.75      1.23 o 
  -4   3   9       44.73       51.79      4.83 o 
  -3   3   9      131.70      131.17      3.38 o 
  -2   3   9       52.42       53.01      3.05 o 
  -1   3   9       23.19       24.20      1.75 o 
   0   3   9        0.19       -0.59      0.40 o 
   1   3   9      236.18      230.02      3.31 o 
   2   3   9       65.01       59.65      1.91 o 
   3   3   9       17.74       18.54      1.19 o 
   4   3   9        0.03        1.28      1.32 o 
  -3   4   9       14.37       15.36      1.61 o 
  -2   4   9        3.04        4.11      1.04 o 
  -1   4   9        0.28        0.18      0.51 o 
   0   4   9        0.90        1.15      0.52 o 
   1   4   9       48.45       49.28      1.56 o 
   2   4   9      117.85      115.33      2.71 o 
   3   4   9        3.61        4.26      0.88 o 
   4   4   9        3.31        3.16      1.48 o 
  -3   5   9        1.22        1.41      1.10 o 
  -2   5   9        2.71        2.23      1.03 o 
  -1   5   9       11.52        9.68      0.95 o 
   0   5   9      838.00      844.54      8.55 o 
   1   5   9       28.58       27.67      1.32 o 
   2   5   9       49.82       48.47      1.90 o 
   3   5   9       20.65       22.29      1.47 o 
   4   5   9       21.88       21.84      2.35 o 
  -3   6   9        1.60       -0.12      1.17 o 
  -2   6   9        7.73        6.66      1.45 o 
  -1   6   9      225.51      221.92      4.02 o 
   0   6   9        9.73        7.94      1.23 o 
   1   6   9      111.73      107.02      2.44 o 
   2   6   9       17.27       15.33      2.86 o 
   3   6   9       36.85       36.54      1.84 o 
   4   6   9        0.92        2.43      0.84 o 
  -2   7   9       34.70       36.14      3.57 o 
  -1   7   9       90.05       89.34      2.67 o 
   0   7   9       17.99       18.19      1.91 o 
   1   7   9        0.00       -0.85      1.07 o 
   2   7   9       69.95       62.74      2.40 o 
   3   7   9        0.00       -0.03      0.83 o 
   4   7   9        1.10        2.15      1.00 o 
  -2   8   9       10.89        6.35      1.50 o 
  -1   8   9       29.61       31.98      1.94 o 
   0   8   9       46.66       46.33      2.53 o 
   1   8   9       10.14        8.91      1.34 o 
   2   8   9        7.39        8.74      2.46 o 
   3   8   9        3.34        6.16      1.23 o 
  -1   9   9        0.71        1.85      1.15 o 
   0   9   9        2.70        0.64      1.39 o 
   1   9   9       10.67       10.72      1.51 o 
   2   9   9        0.05        0.23      2.75 o 
   3   9   9       75.96       79.31      3.02 o 
   0  10   9        0.17       -1.22      1.36 o 
   1  10   9        3.73        2.76      1.47 o 
  -1  -9  10        6.49        5.27      1.65 o 
   0  -9  10        1.79        1.00      1.30 o 
   1  -9  10        4.37        4.26      1.67 o 
  -2  -8  10        2.51        1.57      1.26 o 
  -1  -8  10       55.86       54.56      3.28 o 
   0  -8  10        0.61       -0.44      1.81 o 
   1  -8  10        5.57        4.51      1.27 o 
   2  -8  10        2.02        2.26      1.65 o 
  -3  -7  10        2.70        1.92      1.47 o 
  -2  -7  10        0.05        2.25      1.17 o 
  -1  -7  10        0.03       -0.43      1.53 o 
   0  -7  10       69.35       64.24      3.07 o 
   1  -7  10       17.33       19.88      1.93 o 
   2  -7  10        6.28        7.91      2.22 o 
  -3  -6  10        1.65        1.92      1.11 o 
  -2  -6  10        8.22        5.78      1.02 o 
  -1  -6  10        6.67        4.31      1.04 o 
   0  -6  10      155.09      151.13      3.36 o 
   1  -6  10        3.48        2.93      1.30 o 
   2  -6  10        3.95        4.85      1.53 o 
   3  -6  10        3.04        2.74      1.32 o 
  -3  -5  10       44.89       49.15      2.31 o 
  -2  -5  10        4.74        4.02      0.91 o 
  -1  -5  10       20.53       21.38      1.49 o 
   0  -5  10       40.46       38.21      1.62 o 
   1  -5  10       16.59       18.81      1.88 o 
   2  -5  10        7.70        8.45      1.51 o 
   3  -5  10        9.59       11.81      2.57 o 
  -4  -4  10       57.50       62.12      2.53 o 
  -3  -4  10        1.56        2.87      1.05 o 
  -2  -4  10        0.22        0.88      0.66 o 
  -1  -4  10       31.81       33.19      1.27 o 
   0  -4  10      118.84      109.78      2.41 o 
   1  -4  10       10.00       11.81      1.08 o 
   2  -4  10        6.63        5.50      1.89 o 
   3  -4  10        2.57        1.74      1.08 o 
   4  -4  10        0.28       -0.19      1.83 o 
  -4  -3  10       24.36       26.31      1.92 o 
  -3  -3  10        0.24        0.70      0.88 o 
  -2  -3  10        1.50        1.82      0.80 o 
  -1  -3  10      494.11      473.00      4.91 o 
   0  -3  10       40.69       39.99      1.52 o 
   1  -3  10       33.66       29.79      1.43 o 
   2  -3  10        5.17        5.53      1.20 o 
   3  -3  10       12.48        9.97      1.73 o 
   4  -3  10       17.71       18.34      2.93 o 
  -4  -2  10        5.26        3.99      1.20 o 
  -3  -2  10       19.35       22.00      1.66 o 
  -2  -2  10        0.25        0.29      0.63 o 
  -1  -2  10      179.53      167.07      2.51 o 
   0  -2  10       10.87       10.73      0.74 o 
   1  -2  10       25.92       24.59      1.21 o 
   2  -2  10       12.80       11.89      1.37 o 
   3  -2  10      105.60      109.25      2.83 o 
   4  -2  10       41.47       39.90      3.30 o 
  -4  -1  10        1.50        3.78      1.14 o 
  -3  -1  10        2.48        2.01      0.99 o 
  -2  -1  10      603.31      576.44      6.26 o 
  -1  -1  10      112.70      102.39      2.14 o 
   0  -1  10        8.53        9.05      0.57 o 
   1  -1  10      139.22      140.27      2.13 o 
   2  -1  10       41.71       44.87      1.72 o 
   3  -1  10       75.30       78.08      2.26 o 
   4  -1  10        6.47        5.68      1.76 o 
  -4   0  10        2.60        3.31      1.11 o 
  -3   0  10       24.83       22.93      1.69 o 
  -2   0  10        0.90        0.34      0.69 o 
  -1   0  10        0.21       -0.03      0.49 o 
   0   0  10        1.12        1.05      0.40 o 
   1   0  10      104.16       98.54      1.48 o 
   2   0  10        2.15        3.09      0.68 o 
   3   0  10        3.93        2.86      0.71 o 
   4   0  10        7.58        5.29      1.69 o 
  -4   1  10        0.63        0.50      0.95 o 
  -3   1  10       72.81       72.89      4.07 o 
  -2   1  10       65.04       57.40      2.15 o 
  -1   1  10        9.72        7.18      0.92 o 
   0   1  10       58.73       58.99      1.31 o 
   1   1  10        8.88       12.40      0.64 o 
   2   1  10       31.25       31.78      1.43 o 
   3   1  10        1.60        1.18      0.78 o 
   4   1  10        6.86       10.65      1.84 o 
  -4   2  10        0.40        1.08      1.02 o 
  -3   2  10       20.91       17.70      1.89 o 
  -2   2  10       62.59       55.75      2.18 o 
  -1   2  10       41.04       40.20      1.61 o 
   0   2  10        2.35        1.57      0.46 o 
   1   2  10        8.57        7.37      0.67 o 
   2   2  10        0.37       -0.07      0.61 o 
   3   2  10       47.66       52.29      2.57 o 
   4   2  10       26.00       24.72      2.56 o 
  -3   3  10        7.35        8.65      1.35 o 
  -2   3  10        0.89        2.71      0.96 o 
  -1   3  10        1.29        1.78      1.03 o 
   0   3  10        6.41        6.71      0.63 o 
   1   3  10      325.26      317.09      4.09 o 
   2   3  10      989.52     1001.39     11.14 o 
   3   3  10        0.11       -0.54      0.84 o 
   4   3  10        0.86       -0.01      1.33 o 
  -3   4  10        3.53        3.78      1.19 o 
  -2   4  10        8.11        9.20      2.01 o 
  -1   4  10        2.30        1.54      0.68 o 
   0   4  10       80.08       79.04      2.10 o 
   1   4  10     1771.95     1765.58     15.66 o 
   2   4  10       97.06       96.97      2.53 o 
   3   4  10        3.33        3.25      0.88 o 
   4   4  10       39.05       37.02      3.33 o 
  -3   5  10        4.11        3.06      1.27 o 
  -2   5  10        6.19        5.12      1.20 o 
  -1   5  10        2.28        1.87      0.76 o 
   0   5  10      374.93      385.37      6.84 o 
   1   5  10        6.65        8.28      1.20 o 
   2   5  10        0.24        0.18      0.71 o 
   3   5  10       19.45       21.93      1.51 o 
   4   5  10       13.59       14.22      2.55 o 
  -2   6  10        3.70        5.05      1.34 o 
  -1   6  10      131.87      132.03      3.74 o 
   0   6  10       61.90       62.93      2.68 o 
   1   6  10       95.03       96.00      2.38 o 
   2   6  10       14.54       16.45      1.48 o 
   3   6  10       26.62       28.40      1.76 o 
   4   6  10       17.13       18.00      1.62 o 
  -2   7  10       16.80       13.06      1.76 o 
  -1   7  10       18.27       18.27      1.77 o 
   0   7  10        0.37        0.52      1.10 o 
   1   7  10       16.97       18.37      2.01 o 
   2   7  10        1.16        1.93      0.99 o 
   3   7  10       31.91       29.05      1.85 o 
  -1   8  10       21.16       22.91      1.79 o 
   0   8  10      127.36      141.27      4.27 o 
   1   8  10        0.00        0.10      1.00 o 
   2   8  10        0.39        1.29      1.04 o 
   3   8  10        4.27        4.49      1.18 o 
  -1   9  10       57.47       65.28      5.11 o 
   0   9  10       14.20       17.54      2.12 o 
   1   9  10       28.13       32.35      2.51 o 
   2   9  10        0.37        1.44      1.88 o 
  -1  -9  11        0.00       -0.19      2.62 o 
   0  -9  11        1.66        0.98      2.11 o 
  -2  -8  11        6.02       11.35      1.73 o 
  -1  -8  11       16.56       23.77      2.88 o 
   0  -8  11        9.22        9.91      1.71 o 
   1  -8  11       55.62       53.15      2.52 o 
  -2  -7  11        0.02        0.13      1.10 o 
  -1  -7  11       10.99       12.08      1.80 o 
   0  -7  11        8.12        7.75      1.31 o 
   1  -7  11       88.24       85.21      2.59 o 
   2  -7  11       26.66       27.26      3.88 o 
  -3  -6  11        0.21        0.29      1.04 o 
  -2  -6  11       37.05       38.38      2.30 o 
  -1  -6  11        0.79        1.36      0.95 o 
   0  -6  11        0.26        0.03      1.47 o 
   1  -6  11        4.76        4.79      1.04 o 
   2  -6  11        0.58        1.19      3.15 o 
   3  -6  11        3.94        2.81      1.43 o 
  -3  -5  11       27.73       36.40      2.26 o 
  -2  -5  11        0.41        0.91      0.73 o 
  -1  -5  11        0.70        2.35      0.91 o 
   0  -5  11       22.03       24.54      1.64 o 
   1  -5  11       40.80       37.37      1.74 o 
   2  -5  11       42.38       41.81      5.15 o 
   3  -5  11       14.20       15.99      1.84 o 
  -3  -4  11       22.29       16.80      1.65 o 
  -2  -4  11        0.01        0.77      0.69 o 
  -1  -4  11       67.00       67.09      2.23 o 
   0  -4  11        2.47        2.10      0.81 o 
   1  -4  11      338.16      333.49      5.04 o 
   2  -4  11        2.32        3.84      1.22 o 
   3  -4  11       13.06       12.07      1.56 o 
  -3  -3  11        2.52        4.72      1.13 o 
  -2  -3  11       36.29       36.76      1.51 o 
  -1  -3  11      153.11      155.45      2.53 o 
   0  -3  11     1723.23     1673.75     14.96 o 
   1  -3  11       72.51       76.06      3.63 o 
   2  -3  11        0.70        0.29      0.99 o 
   3  -3  11       40.71       41.00      2.15 o 
   4  -3  11        9.03        6.51      2.44 o 
  -4  -2  11        0.10        2.99      1.10 o 
  -3  -2  11        2.44        1.28      0.95 o 
  -2  -2  11       11.72       13.22      1.34 o 
  -1  -2  11     1294.70     1229.46     10.29 o 
   0  -2  11      172.33      169.49      2.63 o 
   1  -2  11       29.07       28.29      1.44 o 
   2  -2  11       71.22       70.65      2.77 o 
   3  -2  11        1.28        1.67      1.06 o 
   4  -2  11        0.74        2.89      1.88 o 
  -4  -1  11       12.28       11.89      1.51 o 
  -3  -1  11       44.52       45.14      2.19 o 
  -2  -1  11       70.54       65.98      1.82 o 
  -1  -1  11        0.11        0.79      0.59 o 
   0  -1  11       74.39       74.84      1.50 o 
   1  -1  11       11.97       13.07      0.94 o 
   2  -1  11       37.48       31.80      2.29 o 
   3  -1  11       48.21       53.37      2.17 o 
   4  -1  11       12.66       12.03      2.30 o 
  -4   0  11       13.27       11.36      1.45 o 
  -3   0  11       32.98       35.67      2.04 o 
  -2   0  11        0.98        1.60      0.66 o 
  -1   0  11      131.20      126.76      2.50 o 
   0   0  11       69.48       65.27      1.55 o 
   1   0  11        9.77        9.99      0.85 o 
   2   0  11       12.33       12.37      1.17 o 
   3   0  11       36.54       36.80      1.88 o 
   4   0  11        6.30        9.79      2.08 o 
  -3   1  11       57.25       58.10      2.44 o 
  -2   1  11        4.09        5.69      1.38 o 
  -1   1  11       16.35       16.53      1.10 o 
   0   1  11       37.95       32.88      1.18 o 
   1   1  11        0.19       -0.11      0.40 o 
   2   1  11        3.47        4.10      1.50 o 
   3   1  11       29.14       28.69      1.78 o 
   4   1  11       31.53       34.19      2.17 o 
  -3   2  11        1.00        0.88      1.03 o 
  -2   2  11       66.50       61.63      1.77 o 
  -1   2  11        8.61        5.10      0.80 o 
   0   2  11       81.01       81.64      1.89 o 
   1   2  11        4.89        5.61      0.68 o 
   2   2  11      171.65      168.77      4.33 o 
   3   2  11      325.12      332.80      6.06 o 
   4   2  11       38.81       39.55      3.22 o 
  -3   3  11       34.10       31.44      2.20 o 
  -2   3  11       82.06       72.65      1.91 o 
  -1   3  11      139.60      139.51      2.73 o 
   0   3  11       17.88       16.93      0.96 o 
   1   3  11        3.06        1.90      0.92 o 
   2   3  11      168.65      162.97      3.42 o 
   3   3  11       19.80       16.52      1.62 o 
   4   3  11        4.87        3.27      1.70 o 
  -3   4  11       25.25       23.94      2.84 o 
  -2   4  11       15.79       16.09      1.64 o 
  -1   4  11       41.83       37.92      1.59 o 
   0   4  11       11.69       12.40      1.81 o 
   1   4  11        0.36        0.15      0.63 o 
   2   4  11      124.92      128.83      3.04 o 
   3   4  11       25.58       24.33      1.98 o 
   4   4  11        5.49        3.18      1.85 o 
  -3   5  11       24.39       23.19      2.06 o 
  -2   5  11       23.30       22.81      1.91 o 
  -1   5  11        1.57        2.07      1.20 o 
   0   5  11       38.68       40.80      2.49 o 
   1   5  11       54.34       54.18      2.02 o 
   2   5  11       19.90       21.00      1.56 o 
   3   5  11        0.22        0.14      0.80 o 
   4   5  11        2.56        2.72      2.03 o 
  -2   6  11        0.53        0.20      1.25 o 
  -1   6  11        2.49        1.24      0.94 o 
   0   6  11       23.39       24.14      2.01 o 
   1   6  11       65.13       72.87      2.16 o 
   2   6  11        9.71       12.71      1.40 o 
   3   6  11       15.91       14.38      1.46 o 
  -2   7  11        1.49        1.91      1.49 o 
  -1   7  11        1.24        3.56      1.13 o 
   0   7  11       27.54       30.14      4.39 o 
   1   7  11       65.35       70.90      2.51 o 
   2   7  11       14.70       14.37      1.57 o 
   3   7  11        3.33        4.68      1.98 o 
  -1   8  11        3.81        2.49      1.16 o 
   0   8  11        6.83        3.81      2.14 o 
   1   8  11       54.22       60.32      3.11 o 
   2   8  11       18.83       22.95      1.93 o 
   3   8  11        0.43        3.96      1.65 o 
   0   9  11       25.78       25.02      2.42 o 
   1   9  11        7.45        7.94      1.97 o 
   2   9  11       12.54       13.81      2.18 o 
  -1  -8  12       33.28       38.47      2.74 o 
   0  -8  12       13.45       19.21      2.04 o 
   1  -8  12        0.41       -0.27      1.13 o 
  -2  -7  12       17.91       18.28      1.95 o 
  -1  -7  12        0.48        0.95      1.43 o 
   0  -7  12        0.00       -0.83      0.98 o 
   1  -7  12       38.09       38.83      2.00 o 
   2  -7  12       14.47       13.80      4.56 o 
  -3  -6  12       18.13       23.43      2.07 o 
  -2  -6  12        2.76        5.16      1.41 o 
  -1  -6  12        5.61        7.98      1.66 o 
   0  -6  12        1.45        1.27      1.09 o 
   1  -6  12       11.01       12.51      1.30 o 
   2  -6  12        3.49        6.26      1.75 o 
  -3  -5  12        2.21        3.02      1.17 o 
  -2  -5  12       51.72       47.97      2.45 o 
  -1  -5  12       27.86       27.59      3.52 o 
   0  -5  12       51.13       45.08      2.07 o 
   1  -5  12       43.19       46.41      2.47 o 
   2  -5  12      166.19      172.54      5.06 o 
   3  -5  12       53.56       57.86      2.85 o 
  -3  -4  12       26.54       31.69      2.54 o 
  -2  -4  12       27.31       31.14      1.61 o 
  -1  -4  12        0.32        1.84      1.15 o 
   0  -4  12       50.53       51.27      3.42 o 
   1  -4  12      497.23      496.28      6.79 o 
   2  -4  12       81.78       79.18      3.31 o 
   3  -4  12        1.32       -0.13      1.17 o 
  -3  -3  12       28.25       27.30      2.01 o 
  -2  -3  12       16.40       19.56      1.30 o 
  -1  -3  12      119.09      117.47      2.88 o 
   0  -3  12      125.19      116.02      2.58 o 
   1  -3  12       16.29       21.16      1.39 o 
   2  -3  12       36.75       37.05      3.56 o 
   3  -3  12        0.03       -0.08      1.06 o 
  -3  -2  12        2.51        2.52      1.09 o 
  -2  -2  12       19.86       22.13      1.56 o 
  -1  -2  12        0.09        0.33      0.65 o 
   0  -2  12       44.25       43.99      1.81 o 
   1  -2  12       27.84       28.97      1.53 o 
   2  -2  12        1.20        1.64      1.06 o 
   3  -2  12        0.18       -0.08      1.00 o 
   4  -2  12       40.76       41.78      3.77 o 
  -3  -1  12        0.06       -0.34      0.95 o 
  -2  -1  12       46.54       45.83      1.88 o 
  -1  -1  12        4.52        5.32      0.83 o 
   0  -1  12       10.22        9.06      1.47 o 
   1  -1  12       30.62       30.03      2.26 o 
   2  -1  12       11.08       12.28      1.54 o 
   3  -1  12        4.65        4.84      1.17 o 
   4  -1  12       15.98       12.14      2.49 o 
  -3   0  12        2.20        1.86      1.08 o 
  -2   0  12       80.10       73.61      2.41 o 
  -1   0  12       23.34       26.54      1.37 o 
   0   0  12       11.24        7.90      0.77 o 
   1   0  12       43.35       35.58      1.65 o 
   2   0  12        0.99        1.48      2.30 o 
   3   0  12        0.95        0.49      0.96 o 
   4   0  12       15.10       15.20      2.56 o 
  -3   1  12        0.41        1.42      1.42 o 
  -2   1  12        2.15        1.36      0.85 o 
  -1   1  12       59.86       46.63      1.67 o 
   0   1  12       50.08       35.33      1.29 o 
   1   1  12       79.53       79.05      1.95 o 
   2   1  12       21.77       21.63      1.56 o 
   3   1  12        1.08        0.06      0.83 o 
   4   1  12        0.01        1.13      1.13 o 
  -3   2  12        8.75        7.99      1.60 o 
  -2   2  12       10.11        5.85      0.91 o 
  -1   2  12      288.03      256.72      3.95 o 
   0   2  12       88.78       95.58      2.19 o 
   1   2  12       27.91       25.47      1.29 o 
   2   2  12      106.48       96.68      3.34 o 
   3   2  12      136.08      134.71      3.83 o 
   4   2  12      104.18      108.00      5.51 o 
  -3   3  12        0.64        1.97      1.17 o 
  -2   3  12       87.17       89.37      3.03 o 
  -1   3  12       24.67       24.77      1.62 o 
   0   3  12       10.56       10.55      1.17 o 
   1   3  12        5.30        4.49      0.82 o 
   2   3  12      161.94      157.57      4.43 o 
   3   3  12      445.22      462.41     10.08 o 
   4   3  12        0.60       -0.46      1.38 o 
  -3   4  12       24.52       22.12      2.04 o 
  -2   4  12       48.20       47.70      2.41 o 
  -1   4  12        6.79        4.54      1.00 o 
   0   4  12        8.04        9.55      1.22 o 
   1   4  12        2.12        0.92      0.80 o 
   2   4  12      207.14      207.33      4.07 o 
   3   4  12       11.19        9.12      1.57 o 
   4   4  12        1.59        0.08      1.68 o 
  -2   5  12       29.28       27.21      2.13 o 
  -1   5  12       17.03       14.85      1.42 o 
   0   5  12        6.55        7.32      1.37 o 
   1   5  12       93.39       96.90      2.45 o 
   2   5  12       83.29       84.68      2.68 o 
   3   5  12        0.16        1.66      1.25 o 
   4   5  12        0.46       -0.69      1.83 o 
  -2   6  12       18.49       20.52      3.92 o 
  -1   6  12        0.02       -0.20      0.90 o 
   0   6  12      127.89      129.67      3.92 o 
   1   6  12        0.12       -0.19      0.94 o 
   2   6  12        0.57       -0.16      0.92 o 
   3   6  12        3.82        4.22      1.09 o 
  -1   7  12        3.81        7.85      1.37 o 
   0   7  12        3.19        2.74      1.40 o 
   1   7  12        7.80       11.32      1.94 o 
   2   7  12        0.27        1.76      1.08 o 
   3   7  12        6.34        8.22      1.37 o 
  -1   8  12       15.01       16.84      1.79 o 
   0   8  12        0.27        0.48      1.68 o 
   1   8  12       15.92       21.50      2.45 o 
   2   8  12        2.79        1.73      2.87 o 
   1   9  12        3.81        6.38      1.76 o 
  -1  -8  13        2.17        2.24      1.58 o 
   0  -8  13        2.79        2.47      1.50 o 
  -2  -7  13        1.99        3.11      1.33 o 
  -1  -7  13        1.20        3.49      1.65 o 
   0  -7  13       16.83       20.92      2.80 o 
   1  -7  13       10.21       10.99      1.54 o 
  -2  -6  13        2.02        1.98      1.28 o 
  -1  -6  13       94.87      108.92      5.25 o 
   0  -6  13       19.85       21.65      1.79 o 
   1  -6  13        5.86        6.46      1.22 o 
   2  -6  13       12.50       10.54      2.10 o 
  -3  -5  13        5.72        6.50      2.94 o 
  -2  -5  13      127.23      142.32      5.93 o 
  -1  -5  13       28.12       25.39      2.19 o 
   0  -5  13       32.54       33.47      1.96 o 
   1  -5  13       10.94       12.27      1.31 o 
   2  -5  13        0.01       -1.94      1.70 o 
   3  -5  13       26.33       23.84      4.47 o 
  -3  -4  13      175.79      187.56      4.62 o 
  -2  -4  13       42.24       39.40      2.31 o 
  -1  -4  13        1.10        0.13      0.83 o 
   0  -4  13      132.78      131.74      3.25 o 
   1  -4  13       75.14       78.37      2.42 o 
   2  -4  13      225.45      219.57      5.73 o 
   3  -4  13        5.65        5.63      1.54 o 
  -3  -3  13       10.65       11.88      2.49 o 
  -2  -3  13       23.94       27.66      1.54 o 
  -1  -3  13        9.46        8.49      1.23 o 
   0  -3  13        8.86        6.75      2.01 o 
   1  -3  13      436.41      430.53      6.21 o 
   2  -3  13        0.04       -0.02      1.18 o 
   3  -3  13        2.22        3.02      1.38 o 
  -3  -2  13       14.40       16.69      2.79 o 
  -2  -2  13       19.00       20.16      1.33 o 
  -1  -2  13       64.89       71.88      3.40 o 
   0  -2  13      111.55      110.01      2.84 o 
   1  -2  13        3.31        3.09      0.94 o 
   2  -2  13        3.77        3.81      1.31 o 
   3  -2  13        0.98        0.48      1.13 o 
  -3  -1  13        7.13        6.77      1.36 o 
  -2  -1  13        1.88        0.40      0.75 o 
  -1  -1  13       26.10       27.92      1.61 o 
   0  -1  13       15.23       15.90      2.37 o 
   1  -1  13        0.73        0.73      0.79 o 
   2  -1  13        2.05        1.20      1.17 o 
   3  -1  13        3.74        1.17      1.76 o 
   4  -1  13        4.34        5.00      2.21 o 
  -3   0  13        8.26        8.65      2.45 o 
  -2   0  13       21.02       24.77      1.43 o 
  -1   0  13        4.08        3.66      0.89 o 
   0   0  13       39.24       29.12      1.73 o 
   1   0  13        0.02        0.21      0.81 o 
   2   0  13        0.45       -0.36      1.05 o 
   3   0  13       12.66       10.48      1.56 o 
   4   0  13       12.94       12.78      2.62 o 
  -3   1  13       46.02       50.57      2.54 o 
  -2   1  13        2.10        1.70      0.79 o 
  -1   1  13        1.06       -0.22      1.01 o 
   0   1  13       27.87       28.61      1.61 o 
   1   1  13        0.48        1.37      0.86 o 
   2   1  13        6.22        6.05      1.36 o 
   3   1  13       31.54       32.47      1.87 o 
   4   1  13      117.20      125.97      6.27 o 
  -3   2  13       12.51       13.15      2.02 o 
  -2   2  13        0.32        1.97      0.83 o 
  -1   2  13       21.42       16.74      1.42 o 
   0   2  13       23.15       18.71      1.77 o 
   1   2  13        3.33        4.09      0.92 o 
   2   2  13       33.43       32.01      1.91 o 
   3   2  13       29.69       27.68      2.38 o 
   4   2  13      177.21      182.29      5.34 o 
  -3   3  13        2.10        3.80      1.37 o 
  -2   3  13       11.51        8.58      1.07 o 
  -1   3  13       43.87       35.15      1.79 o 
   0   3  13        0.39        0.17      0.82 o 
   1   3  13       31.57       31.50      2.81 o 
   2   3  13        1.13       -0.03      1.16 o 
   3   3  13       78.59       79.77      3.21 o 
   4   3  13        3.28        2.32      1.95 o 
  -2   4  13       11.20       11.32      1.17 o 
  -1   4  13        1.09        1.21      0.87 o 
   0   4  13       18.09       19.02      1.80 o 
   1   4  13       33.70       32.09      1.78 o 
   2   4  13      133.90      127.86      4.27 o 
   3   4  13        4.89        4.71      1.44 o 
  -2   5  13        2.68       -0.46      1.36 o 
  -1   5  13       23.39       27.51      1.80 o 
   0   5  13        1.36        2.39      1.77 o 
   1   5  13       80.77       80.63      2.36 o 
   2   5  13       21.46       25.18      1.78 o 
   3   5  13        0.38        0.65      1.19 o 
  -2   6  13       20.21       19.98      5.42 o 
  -1   6  13       10.16        8.97      1.39 o 
   0   6  13       34.54       37.26      2.40 o 
   1   6  13        5.43        6.67      1.30 o 
   2   6  13        5.74        5.59      1.28 o 
   3   6  13       38.55       40.50      2.79 o 
  -1   7  13        7.93        7.81      1.41 o 
   0   7  13        0.16       -0.65      1.17 o 
   1   7  13        0.41        0.80      1.13 o 
   2   7  13      115.19      123.43      3.69 o 
   0   8  13        0.34       -0.36      2.01 o 
   1   8  13       65.49       74.43      3.45 o 
   2   8  13       28.74       39.45      3.03 o 
  -1  -7  14        1.59        5.21      1.77 o 
   0  -7  14       14.69       14.91      1.99 o 
   1  -7  14        1.09        2.04      1.22 o 
  -2  -6  14       18.68       21.18      2.37 o 
  -1  -6  14       21.16       17.03      3.31 o 
   0  -6  14        1.79        2.77      1.46 o 
   1  -6  14       29.68       26.14      3.29 o 
   2  -6  14       33.36       32.74      2.99 o 
  -2  -5  14       18.21       16.07      1.93 o 
  -1  -5  14       31.25       31.83      2.50 o 
   0  -5  14        1.57        2.60      1.22 o 
   1  -5  14       14.38       15.73      1.86 o 
   2  -5  14       52.71       48.00      3.14 o 
  -2  -4  14       15.90       17.59      2.20 o 
  -1  -4  14        3.83        2.63      1.49 o 
   0  -4  14       57.90       59.17      3.04 o 
   1  -4  14        2.77        2.79      1.04 o 
   2  -4  14      242.83      234.85      6.18 o 
   3  -4  14        6.10        4.94      1.57 o 
  -3  -3  14        2.57        3.38      1.77 o 
  -2  -3  14        2.01        1.98      1.20 o 
  -1  -3  14        2.59        1.77      1.04 o 
   0  -3  14       27.21       29.39      1.90 o 
   1  -3  14      106.57      103.73      2.83 o 
   2  -3  14        6.04        5.80      1.59 o 
   3  -3  14       16.78       16.63      2.68 o 
  -3  -2  14        0.15        0.39      1.06 o 
  -2  -2  14        8.13        7.31      1.25 o 
  -1  -2  14        4.99        2.51      1.05 o 
   0  -2  14       70.67       74.56      2.51 o 
   1  -2  14        5.31        4.57      1.11 o 
   2  -2  14       15.21       13.63      1.88 o 
   3  -2  14       11.06        9.09      1.67 o 
  -3  -1  14       52.88       54.86      2.63 o 
  -2  -1  14       40.15       42.15      2.00 o 
  -1  -1  14        0.82        0.13      1.02 o 
   0  -1  14       56.30       54.09      2.48 o 
   1  -1  14       34.21       34.19      1.86 o 
   2  -1  14       25.53       26.27      5.38 o 
   3  -1  14        1.34        2.49      1.36 o 
  -3   0  14       16.75       18.97      1.87 o 
  -2   0  14      108.38      106.42      2.57 o 
  -1   0  14       28.07       22.03      2.39 o 
   0   0  14        0.83        0.86      1.04 o 
   1   0  14       60.07       49.54      2.08 o 
   2   0  14       26.29       26.93      2.32 o 
   3   0  14        1.64        1.19      1.24 o 
  -3   1  14        3.53        4.33      1.30 o 
  -2   1  14        2.46        2.04      1.00 o 
  -1   1  14        2.12        4.00      1.03 o 
   0   1  14      204.32      166.29      6.51 o 
   1   1  14      122.07      107.98      2.88 o 
   2   1  14       37.15       40.53      2.70 o 
   3   1  14       59.82       56.53      2.80 o 
  -2   2  14       12.04       15.36      1.32 o 
  -1   2  14       30.04       23.48      2.92 o 
   0   2  14      113.92      103.47      2.91 o 
   1   2  14      118.03      118.61      3.09 o 
   2   2  14        3.24        2.50      1.13 o 
   3   2  14        2.76        0.86      1.02 o 
  -2   3  14       10.37        7.54      1.20 o 
  -1   3  14        5.39        5.03      1.08 o 
   0   3  14      120.66      107.34      4.46 o 
   1   3  14        0.51        1.08      0.78 o 
   2   3  14       17.35       25.74      2.32 o 
   3   3  14        0.02       -0.09      1.25 o 
  -2   4  14       24.80       25.01      4.09 o 
  -1   4  14       30.04       28.98      2.46 o 
   0   4  14        0.80        0.50      1.78 o 
   1   4  14        6.23        5.65      1.04 o 
   2   4  14        5.90        7.81      1.71 o 
   3   4  14        4.07        1.94      1.76 o 
  -2   5  14        1.24        1.25      1.46 o 
  -1   5  14        1.91        0.60      0.95 o 
   0   5  14        4.79        2.20      1.31 o 
   1   5  14       35.18       39.52      2.08 o 
   2   5  14       10.86       11.34      1.95 o 
   3   5  14       13.85       10.40      1.90 o 
  -1   6  14       58.36       70.29      4.43 o 
   0   6  14       32.19       33.22      2.47 o 
   1   6  14        8.90        9.19      2.49 o 
   2   6  14        2.27        0.57      1.88 o 
   3   6  14       13.41       15.38      2.17 o 
   0   7  14       68.75       67.87      3.89 o 
   1   7  14        4.51        5.16      2.42 o 
   2   7  14        0.08        1.71      1.46 o 
  -1  -6  15       15.36       20.36      2.33 o 
   0  -6  15      100.18      108.54      3.89 o 
   1  -6  15        0.36        1.61      1.26 o 
  -2  -5  15       33.49       36.31      2.58 o 
  -1  -5  15       79.10       96.32      5.11 o 
   0  -5  15       55.68       58.52      2.94 o 
   1  -5  15       24.37       25.83      3.15 o 
   2  -5  15       15.81       16.55      2.31 o 
  -2  -4  15       41.30       47.07      2.72 o 
  -1  -4  15       98.31      111.97      3.89 o 
   0  -4  15       17.73       18.57      1.77 o 
   1  -4  15        0.75        1.66      1.04 o 
   2  -4  15        3.26        4.71      1.78 o 
  -2  -3  15       12.90       13.98      3.06 o 
  -1  -3  15        0.01        0.35      1.85 o 
   0  -3  15        9.77        7.96      1.53 o 
   1  -3  15        0.18        1.28      0.98 o 
   2  -3  15       11.36       10.16      1.98 o 
   3  -3  15        0.43        2.70      1.47 o 
  -2  -2  15        2.22        3.58      1.59 o 
  -1  -2  15       10.47       13.55      3.48 o 
   0  -2  15        7.48        6.34      1.47 o 
   1  -2  15        2.59        2.98      1.10 o 
   2  -2  15        0.82        0.06      1.27 o 
   3  -2  15        3.97        1.94      1.41 o 
  -2  -1  15       33.08       38.15      1.98 o 
  -1  -1  15       15.56       10.74      2.34 o 
   0  -1  15       11.01       10.48      2.64 o 
   1  -1  15       26.07       26.61      2.47 o 
   2  -1  15       23.42       18.45      2.18 o 
   3  -1  15       30.20       32.47      2.92 o 
  -2   0  15       49.22       62.42      3.17 o 
  -1   0  15       35.67       35.63      2.43 o 
   0   0  15        0.33        0.11      1.11 o 
   1   0  15       30.79       28.12      2.14 o 
   2   0  15       45.38       47.22      2.94 o 
   3   0  15       15.09       18.14      3.70 o 
  -2   1  15       36.96       38.34      2.58 o 
  -1   1  15        3.08        2.35      0.99 o 
   0   1  15        9.26       12.03      2.13 o 
   1   1  15       17.19       16.52      1.56 o 
   2   1  15       53.69       53.45      3.04 o 
   3   1  15       10.72       11.13      1.83 o 
  -2   2  15        2.62        2.29      1.07 o 
  -1   2  15        0.08        1.70      0.90 o 
   0   2  15        2.94        2.88      1.80 o 
   1   2  15       24.67       23.42      2.41 o 
   2   2  15        0.50       -1.15      1.22 o 
   3   2  15        0.90        2.91      1.21 o 
  -2   3  15        0.88        2.16      1.08 o 
  -1   3  15       35.28       31.99      1.97 o 
   0   3  15        2.76        1.68      1.16 o 
   1   3  15        2.49        1.09      1.07 o 
   2   3  15        4.91        5.00      1.34 o 
   3   3  15       32.70       31.73      2.74 o 
  -2   4  15        0.81        0.26      1.36 o 
  -1   4  15       24.77       20.52      1.73 o 
   0   4  15       46.17       51.67      2.69 o 
   1   4  15       53.15       51.59      4.44 o 
   2   4  15        0.72        1.55      1.44 o 
   3   4  15       36.35       32.22      2.66 o 
  -1   5  15       76.37       73.09      3.58 o 
   0   5  15       76.50       87.80      4.74 o 
   1   5  15       81.81       85.13      3.61 o 
   2   5  15        3.73        5.15      1.72 o 
   0   6  15        1.89        0.31      1.35 o 
   1   6  15       17.74       17.96      2.32 o 
   2   6  15        2.27        2.66      1.63 o 
   1   7  15       13.30        9.84      1.88 o 
  -1  -5  16       21.80       27.75      2.59 o 
   0  -5  16       29.66       31.43      8.48 o 
   1  -5  16       30.04       29.31      2.46 o 
  -1  -4  16        1.90        4.93      3.71 o 
   0  -4  16        0.04        0.20      1.51 o 
   1  -4  16        3.21        2.87      1.32 o 
   2  -4  16        1.80        1.70      1.53 o 
  -2  -3  16        8.00        8.50      1.68 o 
  -1  -3  16       19.60       19.46      2.26 o 
   0  -3  16        1.28       -1.94      2.15 o 
   1  -3  16        0.02        1.13      1.23 o 
   2  -3  16       21.97       20.40      2.48 o 
  -2  -2  16       90.77       94.31      3.93 o 
  -1  -2  16      148.62      161.41      4.60 o 
   0  -2  16       21.79       27.50      2.84 o 
   1  -2  16        1.94        2.44      1.14 o 
   2  -2  16        2.28        0.14      2.69 o 
  -2  -1  16       63.64       72.67      3.02 o 
  -1  -1  16       90.72       95.69      3.58 o 
   0  -1  16       21.85       25.05      3.22 o 
   1  -1  16       23.04       21.27      1.74 o 
   2  -1  16        0.81       -0.38      1.48 o 
   3  -1  16       29.03       29.87      2.55 o 
  -2   0  16        1.54        2.27      1.08 o 
  -1   0  16       29.71       30.35      3.28 o 
   0   0  16        7.43        5.24      1.91 o 
   1   0  16       13.75       13.77      1.96 o 
   2   0  16       63.77       56.46      3.28 o 
   3   0  16        2.52        1.98      1.53 o 
  -2   1  16        0.24        0.20      1.03 o 
  -1   1  16        0.54        0.50      1.91 o 
   0   1  16       15.66       14.60      1.97 o 
   1   1  16       36.91       36.47      2.52 o 
   2   1  16        0.87        1.48      1.45 o 
   3   1  16       24.25       21.72      2.74 o 
  -2   2  16       15.68       19.60      1.65 o 
  -1   2  16       11.93       11.17      1.69 o 
   0   2  16        6.91        5.39      2.09 o 
   1   2  16        3.71        5.25      2.03 o 
   2   2  16        9.15        9.56      1.98 o 
   3   2  16        2.11        0.70      1.45 o 
  -1   3  16       53.88       48.98      4.83 o 
   0   3  16        0.88        2.02      2.02 o 
   1   3  16        1.90        2.45      1.62 o 
   2   3  16       66.55       75.41      3.13 o 
   3   3  16        2.54        3.54      1.36 o 
  -1   4  16        0.67        0.51      1.35 o 
   0   4  16        1.74       -0.02      1.22 o 
   1   4  16        3.28        2.81      2.55 o 
   2   4  16        2.56        3.08      1.33 o 
   0   5  16       21.68       22.63      2.23 o 
   1   5  16       76.57       96.45      6.10 o 
   2   5  16        2.84        0.48      1.61 o 
   1   6  16       10.22       14.30      3.38 o 
  -1  -4  17        0.11       -0.47      1.70 o 
   0  -4  17        1.77       -0.92      1.56 o 
   1  -4  17        7.75        6.35      1.48 o 
  -1  -3  17       11.39       12.59      2.11 o 
   0  -3  17       62.43       66.11      5.43 o 
   1  -3  17        7.28        6.34      1.48 o 
   2  -3  17        0.43        1.74      1.54 o 
  -1  -2  17        2.17        3.74      2.32 o 
   0  -2  17        0.02       -0.83      1.57 o 
   1  -2  17        2.99        3.33      1.51 o 
   2  -2  17       41.88       42.32      3.20 o 
  -1  -1  17       86.47      103.21      3.83 o 
   0  -1  17        1.11       -1.38      1.47 o 
   1  -1  17       11.38       11.02      1.82 o 
   2  -1  17        0.06        0.94      1.51 o 
  -1   0  17        0.34        0.59      1.64 o 
   0   0  17        1.81       -0.31      1.50 o 
   1   0  17       31.21       34.81      5.33 o 
   2   0  17       12.16       10.50      2.10 o 
  -1   1  17       13.16       17.11      2.89 o 
   0   1  17        7.61       11.96      2.01 o 
   1   1  17       10.50        8.07      1.84 o 
   2   1  17       27.01       26.64      2.74 o 
  -1   2  17       31.04       38.15      3.49 o 
   0   2  17       18.36       15.17      2.74 o 
   1   2  17       34.99       33.82      2.52 o 
   2   2  17        7.74        4.88      1.82 o 
  -1   3  17       15.34       15.83      4.71 o 
   0   3  17        4.38        1.68      2.08 o 
   1   3  17       13.66       16.33      3.59 o 
   2   3  17       61.80       65.84      4.98 o 
   0   4  17        1.87        0.50      2.11 o 
   1   4  17       94.94      113.68      3.96 o 
   2   4  17       86.26      103.70      3.84 o 
   1   5  17        3.37        6.72      3.09 o 
   0  -3  18      112.15      124.00      6.34 o 
   0  -2  18       89.56      106.08      3.96 o 
   1  -2  18       15.24       12.05      1.86 o 
  -1  -1  18        0.41       -0.02      1.73 o 
   0  -1  18       10.01        6.25      1.93 o 
   1  -1  18        9.19       11.60      1.90 o 
  -1   0  18        1.46        5.37      1.86 o 
   0   0  18        1.26        1.66      2.44 o 
   1   0  18        5.60        2.92      1.69 o 
   2   0  18        0.01       -2.99      3.06 o 
   0   1  18        1.32        3.63      1.81 o 
   1   1  18        0.01        0.43      1.64 o 
   2   1  18        0.66       -0.62      1.59 o 
   0   2  18        9.42        6.16      1.90 o 
   1   2  18        8.69       10.44      2.01 o 
   0   3  18        2.36        0.88      2.19 o 
   1   3  18       32.01       35.35      2.63 o 
                                                 
